# Supplementary material for: Development of a stable semi-continuous lipid production system of an oleaginous Chlamydomonas sp. mutant using multi-omics profiling
Source: Biotechnol Biofuels Bioprod. 2022 Sep 16;15:95. doi: 10.1186/s13068-022-02196-w (PMC9482161; doi:10.1186/s13068-022-02196-w)
Supplement: Supplementary file 2 — Additional file 2. List of differently expressed genes (DEGs). [file 13068_2022_2196_MOESM2_ESM.xlsx]

## Sheet: Upregulated genes
protein_id (C. reinhardtii)	Gene IDs assigned by AUGUSTUS	product	logFC	unshrunk.logFC	logCPM	PValue	FDR
	g5863	Uncharacterized protein	9.34522	1.44269e+08	2.76604	3.6e-05	0.000807322
PNW79012	g4855	Predicted protein	9.24226	9.25195	9.59106	3.19e-08	4.37e-06
PNW75891	g7400	Septin-like protein	8.57225	8.61057	6.7895	1.91e-09	7e-07
	g10814	Uncharacterized protein	7.99501	7.99711	10.2271	2.03e-09	7e-07
PNW84662	g6369	Uncharacterized protein	7.93351	7.93659	9.79295	7.66e-10	4.99e-07
	g5864	Uncharacterized protein	7.80331	7.82892	6.78784	2.19e-10	2.18e-07
PNW80974	g4646	Predicted protein (Fragment)	7.59701	7.62261	5.84605	7.78e-08	7.85e-06
	g7088	Uncharacterized protein	7.54969	1.44269e+08	0.793671	2.9e-05	0.000675822
	g9211	Uncharacterized protein	7.53238	7.74785	3.65941	2.79e-05	0.000658026
PNW83104	g3370	Peptidase_M48 domain-containing protein	7.50574	7.9086	2.9321	2.41e-05	0.000585605
PNW83951	g4275	SRCR domain-containing protein	7.4442	7.46517	6.42993	7.07e-09	1.65e-06
PNW73065	g5519	Heat shock protein 22E	7.35044	7.35707	8.35797	7.07e-07	3.96e-05
PNW76085	g8426	Chlorophyll a-b binding protein, chloroplastic	7.34807	7.36812	6.51449	2.77e-06	0.00010667
	g10871	Uncharacterized protein	7.07673	7.10094	5.99585	1.61e-09	6.77e-07
PNW88374	g9138	Uncharacterized protein	6.81283	1.44269e+08	-0.14275	9.06e-05	0.00171327
PNW80610	g4444	Predicted protein	6.7599	6.87122	3.40776	2.64e-05	0.000629087
PNW70721	g3096	Uncharacterized protein	6.72075	6.73917	6.92788	1.41e-06	6.52e-05
PNW73151	g9603	Uncharacterized protein	6.60134	6.81582	2.63116	3.15e-06	0.000119386
	g3350	Uncharacterized protein	6.54892	6.57077	5.85384	2.1e-06	8.9e-05
PNW87883	g2820	Uncharacterized protein	6.52169	1.44269e+08	-0.0271878	0.00011831	0.00212655
PNW81740	g9940	Uncharacterized protein	6.49244	6.60356	3.23841	4.51e-06	0.000152611
PNW84511	g2240	Hydrolase_4 domain-containing protein	6.4701	6.87092	1.37863	4.16e-05	0.00090631
	g916	Uncharacterized protein	6.4641	6.61042	2.74099	2.12e-07	1.66e-05
PNW83328	g11286	Predicted protein	6.45869	6.46208	8.5239	2.15e-10	2.18e-07
PNW77119	g6237	Hydrolase_4 domain-containing protein	6.43714	6.52669	3.80784	2.38e-07	1.78e-05
PNW85553	g2424	Iron permease, membrane protein	6.40577	6.41086	8.16149	9.67e-09	2.11e-06
PNW82533	g3710	Isocitrate lyase	6.26563	6.26774	9.17643	2.06e-09	7e-07
PNW83079	g9571	Uncharacterized protein	6.20298	6.20362	10.5422	1.49e-09	6.77e-07
	g3481	Uncharacterized protein	6.20039	1.44269e+08	-0.210536	0.000600547	0.00826989
	g1165	Uncharacterized protein	6.15225	6.17132	5.42299	2.6e-07	1.87e-05
PNW79012	g4856	Uncharacterized protein	6.09409	6.09859	7.59916	1e-09	5.43e-07
	g1736	Uncharacterized protein	6.07225	6.12253	4.08373	1.12e-07	9.83e-06
PNW74773	g7426	Predicted protein	6.06195	6.09044	4.74672	6.56e-09	1.56e-06
PNW73711	g6392	Uncharacterized protein	5.99485	6.20824	2.25797	0.000109476	0.00198876
PNW88376	g9137	Uncharacterized protein	5.96134	1.44269e+08	-0.626645	0.000711119	0.00951112
PNW88542	g433	Squamosa promoter binding protein	5.93414	6.33315	0.646538	1.4e-05	0.000376213
PNW78537	g5596	Ferroxidase-like protein	5.92025	5.92243	8.78206	4.11e-08	5.09e-06
PNW74537	g2943	Predicted protein	5.90337	5.93583	4.2042	3.31e-05	0.000750212
PNW80609	g4443	Uncharacterized protein	5.8507	1.44269e+08	-0.652566	0.000724418	0.00966729
PNW88265	g723	Uncharacterized protein	5.81819	5.83341	5.32848	1.85e-07	1.51e-05
PNW88747	g572	EF-hand domain-containing protein	5.71943	6.11751	0.968773	6.85e-06	0.000213184
	g4092	Uncharacterized protein	5.6664	5.67702	5.94966	6.93e-11	2.18e-07
PNW84250	g2926	Expansin-like EG45 domain-containing protein	5.65379	5.67544	4.77354	1.37e-09	6.77e-07
PNW87978	g1645	Uncharacterized protein	5.56411	5.56512	9.27474	3.31e-09	9.39e-07
PNW76166	g5740	Uncharacterized protein	5.4683	5.61304	1.82456	7.06e-07	3.96e-05
PNW75886	g8109	VHL domain-containing protein	5.45832	5.48215	3.83228	9.48e-10	5.38e-07
PNW73065	g6240	Heat shock protein 22E	5.45596	5.45881	7.47295	2.35e-08	3.63e-06
PNW78017	g3988	Predicted protein	5.42826	5.82485	0.733796	2.04e-05	0.000507172
PNW87557	g1508	Phosphoenolpyruvate carboxykinase, splice variant	5.39668	5.39777	9.13385	1.65e-09	6.77e-07
PNW85444	g3984	Predicted protein	5.39203	5.78841	1.93856	0.000414368	0.00608617
PNW77754	g2721	Uncharacterized protein	5.38123	5.40504	4.40364	4.2e-06	0.00014718
PNW70620	g11300	Uncharacterized protein	5.37121	5.39632	4.29094	4.36e-10	3.24e-07
PNW85422	g4857	Uncharacterized protein	5.30936	5.3149	6.61087	1.41e-10	2.18e-07
	g6412	Uncharacterized protein	5.30706	5.3286	4.3978	1.68e-07	1.39e-05
PNW84433	g6394	Malate synthase	5.20717	5.20955	7.90531	2.62e-09	8.05e-07
	g3678	Uncharacterized protein	5.18194	5.18344	8.22296	1.31e-08	2.47e-06
	g10077	RBR-type E3 ubiquitin transferase	5.15153	5.15339	7.73209	1.26e-08	2.42e-06
PNW87750	g6458	Amine oxidase	5.13939	5.14197	7.17832	8.1e-09	1.86e-06
PNW88011	g11419	Uncharacterized protein	5.13888	5.16034	4.22373	1.77e-08	3.02e-06
PNW76373	g325	Uncharacterized protein	5.13184	5.1385	5.87044	3.04e-09	8.85e-07
	g2158	Uncharacterized protein	5.13016	5.34097	0.778738	6.39e-05	0.0012866
PNW72005	g5320	Uncharacterized protein	5.0444	5.15345	2.20036	5.2e-08	5.93e-06
PNW73333	g1015	Uncharacterized protein	5.03828	5.24869	1.07452	2.4e-05	0.000584721
PNW70617	g11283	Predicted protein	5.03167	5.03332	7.90033	4.19e-08	5.09e-06
PNW88746	g573	Predicted protein (Fragment)	4.94822	5.15825	0.938201	3.15e-05	0.000722545
	g9192	Uncharacterized protein	4.9383	4.93893	9.32423	1.93e-10	2.18e-07
	g5078	Uncharacterized protein	4.93715	4.96204	3.86305	4.15e-08	5.09e-06
PNW69696	g11600	Rieske domain-containing protein	4.92759	4.93717	5.07122	1.37e-05	0.000370346
PNW74538	g2942	Predicted protein	4.85215	4.87847	3.51055	0.000178637	0.00295258
PNW88269	g4711	Uncharacterized protein	4.8462	4.89547	2.53114	1.61e-06	7.23e-05
	g3269	Uncharacterized protein	4.80192	4.82426	3.98776	3.05e-08	4.23e-06
PNW83658	g3190	Predicted protein	4.78358	4.78482	7.94414	7.95e-10	4.99e-07
PNW83549	g11316	AAA domain-containing protein	4.75053	4.75264	7.18475	2.47e-08	3.68e-06
PNW77124	g11808	Uncharacterized protein	4.70287	4.72147	4.35628	2.14e-08	3.4e-06
PNW79304	g10912	Cation_ATPase_N domain-containing protein	4.67314	4.88179	0.908355	6.26e-05	0.00126704
PNW70607	g10533	TROVE domain-containing protein	4.66216	4.6642	7.19537	5.28e-08	5.93e-06
PNW82559	g3709	Uncharacterized protein	4.62467	4.62567	8.20886	1.09e-10	2.18e-07
PNW71935	g6868	MYND-type domain-containing protein	4.622	5.01233	0.0405811	0.000612762	0.00842248
PNW71508	g4026	Glyoxal or galactose oxidase	4.58943	4.58973	10.0908	3.2e-10	2.93e-07
PNW73970	g8988	Uncharacterized protein	4.55534	4.55557	10.2965	1.38e-11	8.2e-08
PNW77787	g4133	Uncharacterized protein	4.54363	4.54381	10.5796	4.84e-08	5.72e-06
PNW70232	g3308	Uncharacterized protein	4.54103	4.74892	1.02975	6.82e-05	0.00134526
PNW74072	g9054	Glutaredoxin/malate transporter fusion protein	4.52266	4.52654	6.07343	6.68e-13	7.96e-09
PNW86801	g5558	Uncharacterized protein	4.45275	4.46263	4.74001	1.13e-06	5.63e-05
PNW80335	g10769	RPOL4c domain-containing protein	4.44528	4.50761	2.05972	2.35e-07	1.78e-05
PNW86203	g852	Expansin-like EG45 domain-containing protein	4.44327	4.44616	6.4487	1.18e-10	2.18e-07
PNW77374	g4159	Uncharacterized protein	4.44162	4.46761	3.25778	7.21e-07	4.01e-05
PNW75885	g8110	Uncharacterized protein	4.43087	4.63801	0.141896	0.000344233	0.00523911
PNW86209	g855	Predicted protein	4.42616	4.48081	2.40987	1.87e-06	8.15e-05
PNW85163	g2103	Predicted PWR protein	4.36887	4.37001	7.76413	2.9e-08	4.07e-06
PNW87272	g1334	GH16 domain-containing protein	4.33209	4.33531	6.41854	1.55e-08	2.75e-06
PNW84703	g1077	Predicted protein	4.28737	4.30115	4.02119	2.17e-09	7.19e-07
PNW77754	g741	Uncharacterized protein	4.25144	4.27142	3.49092	1.17e-06	5.72e-05
PNW81866	g9950	Uncharacterized protein	4.24646	4.25316	5.0573	3.94e-06	0.00014096
PNW75217	g7640	Uncharacterized protein	4.22985	4.29171	1.94967	9.31e-06	0.000273124
	g8983	Uncharacterized protein	4.1762	4.31631	0.930783	5.29e-06	0.000174675
PNW83759	g4944	Uncharacterized protein	4.16976	4.37518	0.193602	0.000413468	0.00608308
	g9697	MYND-type domain-containing protein	4.16903	4.2086	2.2662	2.51e-06	0.000101558
PNW72021	g10509	Transmembrane protein of CMA family	4.15603	4.1569	8.2693	3.89e-07	2.56e-05
PNW86839	g1082	Uncharacterized protein	4.09073	4.09189	7.48673	2.56e-06	0.000102051
	g5146	Uncharacterized protein	4.08255	4.16792	1.73205	2.68e-06	0.000104059
PNW77320	g10505	Nuclear RNase Z	4.06646	4.0674	7.65868	2.63e-09	8.05e-07
PNW81872	g1572	Cation_ATPase_N domain-containing protein	4.05207	4.19147	0.817145	0.000292418	0.00455523
PNW76611	g2760	Uncharacterized protein	4.03856	4.04141	6.15209	1.05e-08	2.17e-06
PNW73674	g1595	Peptidase S1 domain-containing protein	4.00519	4.02806	3.17324	3.62e-06	0.000130999
PNW81953	g5706	Serine protease	3.98684	3.98876	6.7517	1.47e-10	2.18e-07
	g9358	Uncharacterized protein	3.98118	3.98428	5.95088	8.32e-08	8.01e-06
	g4846	Uncharacterized protein	3.90187	3.90498	5.71719	6.02e-09	1.46e-06
PNW75057	g7547	PDZ domain-containing protein	3.89688	3.89832	7.02632	9.68e-07	4.97e-05
	g5065	Uncharacterized protein	3.87388	3.87798	5.52909	1.06e-08	2.17e-06
PNW86296	g4990	Uncharacterized protein	3.86817	3.89691	2.96129	2.41e-07	1.79e-05
PNW69933	g10911	Uncharacterized protein	3.80302	3.82027	3.22719	6.29e-07	3.65e-05
PNW70312	g7834	Histone H3	3.75924	3.80188	2.04809	6.64e-07	3.78e-05
PNW70312	g2252	Histone H3	3.75712	3.86145	1.11082	0.000428024	0.00625094
	g5041	Uncharacterized protein	3.73467	3.75725	2.77534	4.35e-06	0.000149187
	g4796	Uncharacterized protein	3.71572	3.9169	0.218948	0.000437855	0.00637108
PNW77089	g10773	Glycerol-3-phosphate dehydrogenase [NAD(+)]	3.7021	3.70414	6.20528	3.56e-08	4.82e-06
PNW81873	g1571	Predicted protein	3.7014	3.83849	0.297225	0.000319241	0.00492797
PNW77787	g11358	Uncharacterized protein	3.69195	3.69218	9.45363	6.27e-08	6.73e-06
PNW78885	g5550	Uncharacterized protein	3.68995	3.71247	2.36429	4.2e-05	0.000911643
PNW75987	g8372	Beta_helix domain-containing protein	3.67527	3.69901	2.59557	2.84e-05	0.000666836
	g9753	Uncharacterized protein	3.6709	3.68391	3.4028	5.71e-06	0.000183383
PNW75005	g7565	VWFA domain-containing protein	3.61759	3.61879	6.92623	3.88e-08	4.99e-06
PNW82674	g167	Uncharacterized protein	3.61566	3.6185	5.58245	9.18e-10	5.38e-07
PNW80030	g5226	DUF155 domain-containing protein	3.61326	3.61452	6.7575	2.94e-07	2.08e-05
	g783	Uncharacterized protein	3.60247	3.64094	2.05656	3.8e-07	2.55e-05
	g11717	Uncharacterized protein	3.59223	3.60151	4.0572	2.82e-05	0.000662361
PNW72107	g6975	Uncharacterized protein	3.58887	3.5889	12.4937	1.54e-09	6.77e-07
PNW73437	g9643	Expansin-like EG45 domain-containing protein	3.58865	3.64859	1.52447	2.82e-05	0.000662361
PNW73384	g3842	ML domain-containing protein	3.58163	3.58432	5.52952	5.85e-07	3.44e-05
	g1290	Uncharacterized protein	3.57873	3.7149	0.135172	0.000600967	0.00826989
PNW79191	g6002	Uncharacterized protein	3.56787	3.56868	7.40282	8.34e-08	8.01e-06
PNW77190	g6308	Uncharacterized protein	3.52543	3.52724	6.2012	1.47e-08	2.72e-06
PNW79208	g6894	Uncharacterized protein	3.51293	3.55954	1.57294	1.72e-05	0.000446185
PNW85730	g2585	PKS_ER domain-containing protein	3.50167	3.50206	8.30204	2.03e-05	0.000504937
PNW83634	g10038	Uncharacterized protein	3.50124	3.50656	4.68517	3.88e-09	1.05e-06
PNW88011	g9989	Uncharacterized protein	3.49686	3.49744	7.65164	9.1e-09	2.05e-06
PNW80247	g7129	Predicted protein	3.4956	3.57835	0.773611	7.05e-05	0.00138252
PNW86623	g1037	Nucleoredoxin 1	3.4904	3.49104	7.68725	2.54e-09	8.05e-07
PNW71935	g10861	MYND-type domain-containing protein	3.48022	3.50502	2.41695	4.36e-05	0.000938732
	g6139	Uncharacterized protein	3.4724	3.47254	10.0219	9.6e-08	8.67e-06
PNW70312	g4404	Histone H3	3.46881	3.47994	3.68329	1.21e-05	0.000334906
PNW82897	g11058	Amino acid transporter	3.46297	3.46437	6.60987	5.79e-07	3.41e-05
PNW85516	g3138	Uncharacterized protein	3.46274	3.46362	7.23699	1.49e-07	1.27e-05
PNW71982	g10416	Acyl-coenzyme A oxidase	3.45642	3.45719	7.63636	2.27e-08	3.57e-06
PNW85444	g4418	Predicted protein	3.44772	3.50712	1.53513	1.86e-05	0.000473519
PNW82319	g6543	SCP domain-containing protein	3.43976	3.44052	7.55628	2.6e-06	0.000102928
	g419	Predicted protein	3.42372	3.45596	2.14827	1.49e-05	0.000397258
PNW87487	g4845	Uncharacterized protein	3.41004	3.41286	5.35987	1.85e-09	7e-07
	g5884	Uncharacterized protein	3.40668	3.48893	0.75989	7.27e-05	0.00142099
PNW70312	g7919	Histone H3	3.40522	3.407	6.20681	8.07e-07	4.33e-05
PNW70389	g11149	Uncharacterized protein	3.40422	3.40447	8.93466	2.13e-08	3.4e-06
PNW88128	g5770	Uncharacterized protein	3.38696	3.39282	4.24641	4.53e-07	2.87e-05
PNW77134	g2963	Threonine aldolase family protein	3.38516	3.3879	5.4479	2.22e-07	1.73e-05
PNW88375	g3244	Predicted protein	3.3826	3.45135	1.08236	4.94e-06	0.000165833
PNW80768	g9063	AA_permease_C domain-containing protein	3.36257	3.40869	1.42381	0.000517142	0.00728462
PNW76081	g8379	Uncharacterized protein	3.35465	3.36243	3.91412	1.16e-06	5.71e-05
	g1436	Uncharacterized protein	3.35186	3.37388	2.1966	6.63e-05	0.0013164
PNW80960	g4638	Predicted protein	3.35108	3.35198	6.95512	0.000208569	0.00337706
PNW77461	g1599	Predicted protein (Fragment)	3.34399	3.36219	2.49552	1.18e-06	5.72e-05
PNW71672	g8060	Predicted protein (Fragment)	3.33991	3.34268	5.35996	3.82e-07	2.55e-05
	g5350	Uncharacterized protein	3.33771	3.35672	2.32396	7.8e-06	0.000236934
PNW70312	g7667	Histone H3	3.33512	3.34007	4.66474	8.06e-08	7.87e-06
PNW73363	g9720	Uncharacterized protein	3.33222	3.3328	7.64094	1.29e-06	6.12e-05
	g8962	Uncharacterized protein	3.33188	3.39081	1.4744	0.000483118	0.00686212
	g1635	Uncharacterized protein	3.32778	3.32863	6.86311	4.24e-09	1.12e-06
	g3065	Uncharacterized protein	3.32466	3.32891	4.75041	3.65e-06	0.00013157
PNW70865	g11462	Uncharacterized protein	3.3104	3.33357	3.09769	5.85e-05	0.0011999
PNW84730	g7905	Methyltransf_11 domain-containing protein	3.28867	3.28912	7.94341	5.68e-08	6.27e-06
	g3024	Uncharacterized protein	3.28376	3.29537	3.44623	1.51e-07	1.27e-05
PNW84495	g2693	Uncharacterized protein	3.27611	3.28958	3.52539	2.25e-07	1.74e-05
PNW88984	g739	Uncharacterized protein	3.24564	3.25753	3.16327	3.92e-07	2.56e-05
	g4629	Uncharacterized protein	3.24159	3.24215	7.69272	9.72e-09	2.11e-06
PNW79929	g5186	Plant specific cyclin dependent kinase	3.2303	3.23413	4.97169	1.04e-06	5.23e-05
PNW85392	g8725	Predicted protein	3.22084	3.22277	5.65886	1.36e-06	6.4e-05
PNW76166	g7886	Uncharacterized protein	3.21994	3.22844	3.5607	1.77e-05	0.000455681
PNW75375	g7829	Hydrolase_4 domain-containing protein	3.2065	3.2085	5.90995	6.84e-08	7.28e-06
PNW71073	g4332	Mitogen-activated protein kinase (Fragment)	3.19178	3.19196	9.32446	2.79e-09	8.3e-07
PNW78716	g5722	Aspartate aminotransferase	3.18986	3.19094	6.77785	1.67e-08	2.94e-06
PNW82314	g10333	SCP domain-containing protein	3.18692	3.18697	10.9946	3.84e-09	1.05e-06
PNW79690	g9518	Uncharacterized protein	3.18558	3.21723	1.91189	2.22e-06	9.3e-05
PNW72491	g10822	Predicted protein	3.17658	3.25741	0.634372	0.000129431	0.00226827
PNW82343	g5526	Predicted protein (Fragment)	3.17405	3.17726	5.11011	2.12e-07	1.66e-05
PNW77023	g4042	Uncharacterized protein	3.16722	3.16962	5.44813	1.39e-09	6.77e-07
PNW79714	g5118	Uncharacterized protein	3.13222	3.1323	10.0972	2.24e-06	9.31e-05
PNW80062	g5265	Predicted protein	3.12331	3.124	7.15524	5.5e-07	3.32e-05
PNW71390	g779	Transmembrane protein of CMA family	3.11773	3.12583	3.68554	5.14e-07	3.17e-05
PNW88004	g1458	Predicted protein	3.11272	3.11278	10.7922	1.53e-07	1.28e-05
PNW70302	g3962	Uncharacterized protein	3.10627	3.11282	3.81041	1.66e-05	0.000433061
PNW79237	g5364	Uncharacterized protein	3.09904	3.10372	4.40393	3.07e-06	0.000117218
PNW77628	g990	Probable sodium/sulfate cotransporter 3	3.09402	3.09539	6.20886	7.87e-10	4.99e-07
PNW76355	g8511	Type-II NADH dehydrogenase	3.08909	3.10772	2.35827	3.29e-06	0.000123432
PNW77454	g6390	Predicted protein (Fragment)	3.08424	3.09057	4.02183	1.14e-05	0.000322112
PNW70607	g421	TROVE domain-containing protein	3.08131	3.08234	6.58222	8.79e-08	8.15e-06
	g8957	Uncharacterized protein	3.07769	3.08041	4.91025	8.4e-07	4.42e-05
PNW71541	g10025	Uncharacterized protein	3.06449	3.06938	4.35605	1.48e-08	2.72e-06
PNW73849	g8830	Protein kinase	3.06208	3.09596	1.54933	0.000333294	0.00508561
PNW83669	g9487	Uncharacterized protein	3.05694	3.05768	6.8323	0.000151812	0.0025845
	g10934	Uncharacterized protein	3.05623	3.06117	4.41383	8.97e-07	4.63e-05
PNW71073	g11864	Mitogen-activated protein kinase (Fragment)	3.05402	3.05444	7.94784	2.1e-07	1.66e-05
PNW85580	g2457	Triacylglycerol lipase-like protein	3.04458	3.0453	6.9706	1.75e-06	7.72e-05
PNW71729	g10255	Uncharacterized protein	3.04028	3.04065	7.85127	1.02e-08	2.17e-06
	g1810	Uncharacterized protein	3.02759	3.04034	2.96506	9.48e-05	0.00176488
	g7081	Uncharacterized protein	3.01389	3.05869	1.31647	0.000102535	0.00188566
PNW70312	g6410	Histone H3	3.00633	3.01169	4.058	1.43e-06	6.57e-05
PNW84247	g3426	Predicted protein (Fragment)	3.0057	3.00706	5.70809	1.5e-09	6.77e-07
PNW82618	g10847	Methyltransf_25 domain-containing protein	2.99858	3.00765	3.2207	2.08e-07	1.66e-05
PNW72449	g8291	Uncharacterized protein	2.98068	2.99758	2.4514	2.57e-06	0.000102051
PNW88875	g676	START domain-containing protein	2.97899	3.00031	1.98252	0.000165849	0.00277588
	g4426	Uncharacterized protein	2.96071	2.9622	5.96944	8.18e-11	2.18e-07
PNW79491	g9149	Catalase	2.95902	2.95917	9.48285	2.82e-08	4.04e-06
PNW74720	g7325	Uncharacterized protein	2.95598	2.96905	2.71833	5.69e-06	0.000183321
PNW87812	g58	J domain-containing protein	2.95515	2.99529	1.56699	2.56e-05	0.000613948
	g33	Uncharacterized protein	2.93449	2.94573	2.96941	5.27e-06	0.000174511
PNW71032	g9972	ABC transporter domain-containing protein	2.92999	2.93021	8.5787	1.02e-07	9.11e-06
	g5204	Uncharacterized protein	2.91685	2.91705	8.71188	5.19e-07	3.17e-05
PNW88154	g4616	Photosystem II protein PSBS1	2.91325	2.91687	4.62272	3.23e-05	0.000736677
PNW70312	g7843	Histone H3	2.88656	2.90263	2.60565	9.42e-05	0.00176247
PNW85360	g9493	Phospholipase B-like	2.88637	2.88687	7.42815	2.97e-06	0.000114204
PNW71474	g11429	Uncharacterized protein	2.88378	2.89217	3.37915	0.000167746	0.00279976
PNW85673	g2508	Uncharacterized protein	2.88323	2.88394	6.9534	2.63e-08	3.82e-06
PNW82567	g7806	Chlorophyll a-b binding protein, chloroplastic	2.87478	2.87567	6.73232	1.63e-06	7.28e-05
PNW86693	g7596	PHB domain-containing protein	2.86836	2.87175	4.60958	2.24e-06	9.31e-05
PNW71476	g10003	Uncharacterized protein	2.86817	2.8705	5.12108	6.63e-07	3.78e-05
	g6153	Uncharacterized protein	2.85704	2.86113	4.26012	7.32e-07	4.04e-05
	g11080	Uncharacterized protein	2.85153	2.85185	7.93544	3.86e-06	0.000138463
PNW70311	g7928	Histone H4	2.84945	2.85762	3.46906	0.000263564	0.00413821
PNW82789	g4847	DUF3707 domain-containing protein	2.84914	2.85032	6.01729	5.11e-09	1.32e-06
PNW85164	g2104	Cysteine dioxygenase	2.84072	2.84159	6.56541	6.2e-05	0.001259
	g4647	Uncharacterized protein	2.83388	2.85202	2.19618	4.27e-05	0.000923118
	g2176	Uncharacterized protein	2.83336	2.83375	7.67389	1.12e-07	9.83e-06
PNW76000	g1601	Uncharacterized protein	2.82705	2.82723	8.69066	1.38e-06	6.4e-05
PNW81467	g4991	Uncharacterized protein	2.8247	2.82545	6.74785	1.14e-06	5.63e-05
PNW73301	g9699	Predicted protein	2.82348	2.8249	5.48278	1.21e-08	2.37e-06
	g11886	Uncharacterized protein	2.8193	2.84767	1.94601	0.000284977	0.00444511
PNW69887	g4262	Predicted protein	2.81911	2.81973	6.85285	3.49e-06	0.000127906
PNW85886	g306	Dopamine beta-monooxygenase-like protein	2.81754	2.84403	1.92019	5.35e-05	0.00111837
PNW88534	g428	Uncharacterized protein	2.81645	2.81797	5.73301	2.24e-06	9.31e-05
PNW77459	g10708	Uncharacterized protein	2.81556	2.82326	3.32195	2.07e-06	8.79e-05
PNW77156	g4427	DUF4476 domain-containing protein	2.80973	2.82182	2.71644	4.9e-06	0.000164987
PNW76269	g8553	Uncharacterized protein	2.8037	2.81541	3.09331	9.16e-06	0.000270298
	g1204	Uncharacterized protein	2.79997	2.80164	5.88231	9.26e-05	0.00173824
	g1951	Uncharacterized protein	2.79926	2.80489	3.67046	1.01e-06	5.14e-05
PNW77773	g11294	AB hydrolase-1 domain-containing protein	2.79813	2.79925	6.1798	2.28e-07	1.74e-05
PNW74191	g9169	Uncharacterized protein	2.79364	2.79703	4.58971	4.84e-07	3.05e-05
	g3434	MATH domain-containing protein	2.78527	2.78624	6.42414	4.45e-07	2.85e-05
PNW82922	g3963	AMP-binding domain-containing protein	2.78507	2.78588	6.79361	2.26e-07	1.74e-05
PNW87287	g2680	Predicted protein	2.76741	2.76827	6.41114	2.43e-06	9.91e-05
PNW74249	g7784	Histone H2A	2.7654	2.77706	2.97307	0.000121322	0.00217457
PNW87457	g1547	N-acetylglutamate synthase	2.74891	2.75009	5.93675	2.06e-06	8.78e-05
PNW73045	g5205	Uncharacterized protein	2.74885	2.76123	2.77502	9.01e-05	0.00170757
PNW75612	g8006	Uncharacterized protein	2.74193	2.74247	6.88193	2.71e-06	0.000104973
PNW84967	g2071	Selenium binding protein	2.73676	2.73927	5.02444	2.55e-05	0.00061363
	g3271	Uncharacterized protein	2.73504	2.73821	4.74893	0.000124161	0.0022084
PNW84049	g5843	Predicted protein	2.69773	2.69827	7.02056	3.8e-07	2.55e-05
PNW78760	g5756	Predicted protein	2.69571	2.69655	6.26393	9.13e-08	8.31e-06
PNW85422	g6510	Predicted protein	2.69125	2.69151	8.10482	8.59e-07	4.48e-05
PNW70734	g9562	Uncharacterized protein	2.68527	2.68532	10.6238	4.32e-06	0.000149187
	g2741	Uncharacterized protein	2.68106	2.68368	5.02966	1.47e-06	6.72e-05
PNW70515	g6649	Expansin-like EG45 domain-containing protein	2.67523	2.69966	1.31978	0.00067503	0.00909684
PNW86066	g8723	Predicted protein	2.6705	2.67222	5.43206	5.55e-07	3.32e-05
PNW88729	g8943	Uncharacterized protein	2.66977	2.67206	4.81483	2.63e-06	0.000102964
PNW84275	g1612	Uncharacterized protein	2.6688	2.67467	3.67839	2.11e-05	0.000523713
PNW76342	g8572	Predicted protein	2.66773	2.66778	10.5581	1.14e-06	5.63e-05
PNW88154	g4613	Photosystem II protein PSBS1	2.6675	2.68452	1.98934	5.6e-05	0.00115994
	g4679	Uncharacterized protein	2.66273	2.66338	6.89307	5.87e-08	6.41e-06
PNW72241	g10630	GB1/RHD3-type G domain-containing protein	2.6553	2.65799	4.80801	2.01e-09	7e-07
PNW81363	g4887	Uncharacterized protein	2.65344	2.66741	2.51019	4.63e-05	0.000985485
PNW81154	g3799	ACT domain-containing protein	2.65028	2.65067	7.49203	6.43e-07	3.72e-05
PNW74525	g7603	Fasciclin-like protein	2.64394	2.64581	5.23316	3.01e-05	0.00069953
PNW85728	g9264	B-type cyclin	2.64174	2.64278	6.19618	1.91e-09	7e-07
PNW82314	g3637	SCP domain-containing protein	2.63822	2.63965	5.9437	4.17e-05	0.000906526
PNW77095	g5842	Predicted protein	2.63802	2.63888	6.30436	2.44e-06	9.91e-05
PNW71193	g1333	Uncharacterized protein	2.63604	2.63694	6.13343	2.26e-06	9.32e-05
PNW72231	g10616	Uncharacterized protein	2.6353	2.63644	5.91101	2.27e-06	9.32e-05
PNW83961	g2354	SRCR domain-containing protein	2.63475	2.6374	4.68805	7.13e-06	0.000219121
PNW78988	g4	Predicted protein (Fragment)	2.63349	2.63415	6.84333	5.45e-08	6.07e-06
PNW85444	g3987	Uncharacterized protein	2.62202	2.63545	2.24565	0.000328287	0.00503055
	g607	Uncharacterized protein	2.62031	2.62111	6.4551	1.66e-07	1.38e-05
PNW75088	g1266	Uncharacterized protein	2.60289	2.62567	1.71445	0.000451861	0.00655089
PNW77459	g1046	Uncharacterized protein	2.60054	2.60195	5.50757	3.98e-08	5.04e-06
	g1636	Uncharacterized protein	2.59969	2.59996	7.89037	1.2e-06	5.77e-05
PNW72325	g8255	GDP-D-mannose pyrophosphorylase	2.5984	2.61054	2.3443	1.65e-05	0.000430629
PNW71814	g8966	Predicted protein	2.59571	2.60304	3.28756	1.73e-06	7.67e-05
PNW76677	g6902	Acyl-coenzyme A oxidase	2.59359	2.59807	4.26614	9.16e-06	0.000270298
PNW83376	g2715	Predicted protein (Fragment)	2.59312	2.59577	4.68804	1.81e-08	3.04e-06
PNW72363	g2132	Kinesin motor domain-containing protein	2.58172	2.58387	5.05412	2.46e-08	3.68e-06
PNW75313	g7760	Uncharacterized protein	2.58156	2.59296	2.48173	7.88e-06	0.000237755
PNW79135	g5051	PEROXIDASE_4 domain-containing protein	2.58108	2.58171	6.74205	1.31e-07	1.14e-05
PNW74597	g7628	Ribonucleoside-diphosphate reductase small chain	2.57961	2.58018	7.11394	4.47e-06	0.000151817
PNW86777	g8959	Predicted protein	2.57618	2.57824	5.00129	2.39e-07	1.78e-05
PNW83690	g3238	TYR_PHOSPHATASE_2 domain-containing protein	2.5717	2.57284	5.74658	8.83e-08	8.15e-06
PNW88861	g748	DFP domain-containing protein	2.55859	2.56963	3.16648	6.35e-05	0.00128072
	g5348	Uncharacterized protein	2.55813	2.55879	6.78553	7.55e-08	7.76e-06
PNW83669	g5607	Uncharacterized protein	2.55515	2.5552	10.3817	8.9e-08	8.15e-06
PNW72330	g6710	Protein kinase domain-containing protein	2.55249	2.55954	3.1169	0.000587105	0.00811662
PNW74249	g4412	Histone H2A	2.55111	2.56717	2.37737	0.000174998	0.00290048
PNW71240	g1332	Uncharacterized protein	2.54645	2.55198	3.75675	4.5e-07	2.87e-05
PNW73916	g7027	Predicted protein	2.54414	2.54772	4.22656	2.36e-07	1.78e-05
	g6	Uncharacterized protein	2.54196	2.54206	9.48082	7.59e-07	4.11e-05
PNW70678	g11332	Uncharacterized protein	2.53824	2.5432	3.50283	1.55e-05	0.000408667
PNW83079	g11412	Uncharacterized protein	2.5351	2.53541	7.70444	2.62e-06	0.000102964
PNW83104	g7753	Peptidase_M48 domain-containing protein	2.53455	2.54058	3.5203	1.32e-06	6.23e-05
PNW88874	g609	Predicted protein	2.52742	2.52774	7.70437	2.3e-06	9.41e-05
PNW79164	g11292	Predicted protein	2.517	2.51915	4.86838	6.58e-05	0.00131262
PNW72331	g10664	Predicted protein (Fragment)	2.51669	2.52271	3.4564	3.55e-06	0.000129704
PNW85422	g5649	Predicted protein	2.51513	2.51543	7.93034	2.46e-07	1.81e-05
	g9258	Uncharacterized protein	2.51034	2.51049	8.83271	1.87e-06	8.15e-05
PNW86202	g853	Uncharacterized protein	2.51021	2.51037	8.66291	1.07e-06	5.37e-05
PNW82314	g10336	SCP domain-containing protein	2.49924	2.49977	7.07746	9.26e-05	0.00173824
PNW71814	g9728	Predicted protein	2.49523	2.49634	5.98013	1.08e-08	2.18e-06
PNW85964	g2622	Uncharacterized protein	2.4952	2.5006	3.61432	7.06e-07	3.96e-05
PNW82440	g6017	Protein kinase domain-containing protein	2.48828	2.4891	6.4558	1.02e-06	5.17e-05
PNW76648	g6900	JmjC domain-containing protein	2.48086	2.48419	4.21137	6.05e-07	3.53e-05
PNW69894	g10897	Uncharacterized protein	2.47657	2.4878	2.58637	4.13e-06	0.000145997
PNW71715	g11197	Cytoplasmic tRNA 2-thiolation protein 1	2.47593	2.47736	5.45244	7.6e-05	0.0014728
PNW77687	g6556	DNA damage inducible protein	2.46624	2.46666	7.27649	8.52e-08	8.1e-06
PNW70997	g9771	Predicted protein	2.46515	2.47234	3.12501	3.76e-05	0.000836814
	g6895	Uncharacterized protein	2.46151	2.46468	4.41451	2.59e-07	1.87e-05
PNW86172	g352	Ribosomal protein L19	2.45967	2.45969	11.903	2.82e-07	2.01e-05
PNW77847	g9793	Predicted protein (Fragment)	2.45571	2.45668	6.01468	1.51e-08	2.72e-06
PNW83674	g3218	Uncharacterized protein	2.45348	2.45426	6.25195	4.26e-08	5.12e-06
PNW82440	g6016	Protein kinase domain-containing protein	2.45133	2.45285	5.50661	2.64e-06	0.000102964
PNW70822	g1372	Uncharacterized protein	2.45114	2.46066	2.58864	3.93e-05	0.000868199
PNW87087	g1169	Flagellar associated protein, transcriptional coactivator-like protein	2.44049	2.44075	7.85304	2.5e-07	1.83e-05
PNW73713	g6393	TauD domain-containing protein	2.43945	2.4404	5.79625	0.000100326	0.00185074
PNW75622	g7979	Predicted protein	2.43895	2.44437	3.6597	1.37e-06	6.4e-05
PNW87975	g197	DNA topoisomerase 2	2.43376	2.43572	5.21708	1.71e-05	0.000446175
PNW74737	g7374	Uncharacterized protein	2.42339	2.42575	4.7038	2.27e-06	9.32e-05
PNW73992	g9041	RIO domain-containing protein	2.42119	2.42136	8.37127	3.37e-06	0.000124781
PNW71299	g11698	EF-hand domain-containing protein	2.42031	2.43178	2.4771	7.79e-05	0.00149414
PNW72982	g2676	Uncharacterized protein	2.41525	2.45683	1.57449	0.000116467	0.00209779
PNW74098	g8946	Eukaryotic translation initiation factor 6	2.41095	2.41109	8.77692	4.21e-07	2.73e-05
PNW71258	g3329	Predicted protein	2.40627	2.42078	2.1821	0.000294978	0.00458312
PNW80744	g4495	Uncharacterized protein	2.40284	2.40303	8.18797	5.99e-06	0.000190726
	g10902	Uncharacterized protein	2.39814	2.39859	6.90263	1.06e-05	0.00030247
PNW70055	g2991	Uncharacterized protein	2.38426	2.38621	4.27718	0.000473521	0.00678749
PNW87993	g6472	Chloroplast DnaJ-like protein (Fragment)	2.37831	2.38196	4.10581	0.000367329	0.00551882
PNW72103	g10556	RBR-type E3 ubiquitin transferase	2.37719	2.37808	6.00006	3.65e-06	0.00013157
PNW74011	g7232	25A_SYNTH_3 domain-containing protein	2.3751	2.37706	4.82917	1.43e-07	1.24e-05
PNW76012	g8305	Predicted protein	2.36063	2.36135	6.2642	2.64e-06	0.000102964
	g3080	Uncharacterized protein	2.35768	2.35979	4.89437	3.32e-06	0.000124165
PNW69916	g8254	Uncharacterized protein	2.35596	2.35677	6.02944	1.32e-05	0.000358507
PNW88800	g2372	Predicted protein	2.35202	2.35309	5.70927	3.72e-10	3.16e-07
PNW78087	g6717	Uncharacterized protein	2.34523	2.34657	5.47909	2.51e-08	3.69e-06
	g9895	Uncharacterized protein	2.34189	2.35021	2.80699	1.75e-05	0.00045033
	g5023	Uncharacterized protein	2.34087	2.34181	5.85857	1.93e-08	3.2e-06
PNW84266	g8827	TPT domain-containing protein	2.33991	2.34126	5.38429	5.27e-08	5.93e-06
PNW83244	g3014	Uncharacterized protein	2.32729	2.32913	4.96172	8.2e-06	0.000245028
PNW86162	g1490	Protein kinase domain-containing protein	2.31724	2.31749	7.69821	6.12e-06	0.000194125
PNW73447	g9651	Uncharacterized protein	2.31281	2.31294	8.6498	8.34e-07	4.42e-05
PNW81357	g6586	Arsenate reductase	2.31078	2.31307	4.51473	5.37e-06	0.000176436
PNW74464	g11056	Glyceraldehyde-3-phosphate dehydrogenase	2.29049	2.29053	10.417	4.21e-05	0.000911643
	g1825	Uncharacterized protein	2.28954	2.29025	6.2168	3.86e-08	4.99e-06
PNW83669	g5606	Uncharacterized protein	2.28219	2.2822	12.1415	8.1e-06	0.000243038
	g1099	Uncharacterized protein	2.27986	2.28253	4.4354	3.18e-05	0.000728005
PNW71240	g1330	Uncharacterized protein	2.27903	2.29095	2.16703	0.000103469	0.00189991
	g7937	Predicted protein	2.27701	2.28699	2.34801	0.000162319	0.00272828
PNW79882	g8235	Cyclin N-terminal domain-containing protein	2.27701	2.27791	5.8812	3.18e-07	2.23e-05
PNW76240	g8531	Uncharacterized protein	2.26735	2.26982	4.41949	1.4e-05	0.000376213
PNW75320	g7719	Uncharacterized protein	2.25435	2.25449	8.52711	3.32e-07	2.32e-05
PNW81340	g4833	N-acetyltransferase domain-containing protein	2.25254	2.25314	6.37368	7.47e-07	4.06e-05
PNW85238	g2056	BFN domain-containing protein	2.24653	2.2473	6.02573	1.07e-05	0.00030247
PNW70840	g11476	Uncharacterized protein	2.2434	2.24541	4.81707	3.74e-05	0.000834279
PNW85647	g2465	Radical_SAM domain-containing protein	2.23515	2.23653	5.30435	3.6e-08	4.82e-06
PNW69899	g11027	Uncharacterized protein	2.23335	2.23369	7.20741	2.55e-06	0.000101895
PNW87325	g1710	Uncharacterized protein	2.22508	2.22605	5.64262	9.93e-07	5.08e-05
	g3511	Uncharacterized protein	2.2242	2.2259	4.93122	2.47e-08	3.68e-06
PNW80095	g949	Predicted protein	2.21986	2.22194	4.58894	5.65e-05	0.00116573
	g10116	Uncharacterized protein	2.21647	2.23564	1.52902	0.000736302	0.00979684
PNW71465	g8563	ABC transporter	2.21446	2.21459	8.59094	8.2e-06	0.000245028
PNW83203	g4155	DAO domain-containing protein	2.21424	2.21435	8.74576	1.85e-07	1.51e-05
	g4006	Uncharacterized protein	2.21217	2.2143	4.61988	2.85e-08	4.04e-06
PNW82496	g1987	Predicted protein (Fragment)	2.21122	2.23394	1.39108	0.000480034	0.00683461
	g7264	Uncharacterized protein	2.20449	2.20589	5.0577	5.27e-07	3.2e-05
PNW84382	g10242	Uncharacterized protein	2.19291	2.1933	6.95622	1.91e-05	0.000480141
	g5695	Uncharacterized protein	2.18662	2.18849	4.69444	3.36e-07	2.33e-05
PNW84989	g1717	Uncharacterized protein	2.18661	2.1872	6.33558	2.62e-06	0.000102964
	g2935	Uncharacterized protein	2.17563	2.17653	5.6078	4.06e-07	2.65e-05
	g11855	Uncharacterized protein	2.17098	2.17159	6.44852	4.07e-06	0.000144382
PNW81759	g3407	Uncharacterized protein	2.17037	2.17239	4.67772	0.000104754	0.00191464
PNW74525	g7289	Fasciclin-like protein	2.16982	2.17002	7.95736	1.02e-05	0.000294112
PNW86548	g1753	Uncharacterized protein	2.16878	2.17074	4.59931	7.96e-06	0.000239545
PNW78623	g2091	Predicted protein	2.15705	2.16272	3.04419	2.61e-05	0.000624089
	g7935	Predicted protein	2.15033	2.15037	10.4399	4.16e-06	0.000146147
	g9167	Uncharacterized protein	2.1469	2.14795	5.44826	1.18e-06	5.72e-05
PNW79188	g5999	Uncharacterized protein	2.13574	2.13902	4.09098	8.77e-06	0.000260101
PNW70837	g11465	Uncharacterized protein	2.13311	2.13334	7.63729	1.54e-06	6.97e-05
PNW73711	g1700	Uncharacterized protein	2.13176	2.1342	4.26936	9.91e-05	0.00183749
PNW82678	g29	Uncharacterized protein	2.12938	2.13043	5.46314	5.07e-06	0.000169403
PNW74907	g7428	Predicted protein	2.12475	2.12606	5.11993	7.99e-07	4.31e-05
PNW71987	g10411	Uncharacterized protein	2.12448	2.12639	4.60049	0.000220957	0.00353918
PNW81256	g4776	Predicted protein	2.12228	2.1233	5.50735	3.89e-08	4.99e-06
	g275	Uncharacterized protein	2.11964	2.12013	6.46317	1.22e-06	5.85e-05
PNW82950	g6149	Uncharacterized protein	2.11916	2.11921	9.70852	0.000126286	0.00222955
PNW83724	g3235	Uncharacterized protein	2.11399	2.11473	5.92586	1.3e-05	0.000353992
PNW71757	g10292	Predicted protein	2.11173	2.11618	3.58372	3.18e-05	0.00072826
PNW76654	g8921	Uncharacterized protein	2.10694	2.10825	5.01505	0.000237793	0.00377334
PNW80254	g6042	Uncharacterized protein	2.10142	2.10153	8.59658	5.46e-06	0.00017884
	g7046	Uncharacterized protein	2.10056	2.10357	4.04488	3.22e-06	0.000120877
PNW85728	g2520	A-type cyclin	2.09927	2.10002	6.07636	3.69e-05	0.000825404
PNW73035	g9465	Uncharacterized protein	2.09489	2.10718	1.96801	0.00073282	0.00976847
PNW85625	g2450	Protein-l-isoaspartate O-methyltransferase	2.09456	2.10826	1.60706	9.44e-05	0.00176247
PNW71814	g9727	Uncharacterized protein	2.07307	2.07438	5.0554	5.68e-07	3.38e-05
PNW72899	g9373	Uncharacterized protein	2.06507	2.0765	2.14199	0.000130625	0.00228018
PNW77699	g6674	Sulf_transp domain-containing protein	2.06294	2.06467	4.77079	6.37e-06	0.000200905
PNW81581	g3375	LEU1Sm	2.05882	2.05889	9.13615	5.07e-06	0.000169403
PNW76179	g1799	Uncharacterized protein	2.05574	2.07338	1.51984	0.000176236	0.00291695
PNW80254	g6054	Uncharacterized protein	2.05449	2.05489	6.72651	2.02e-06	8.64e-05
PNW79771	g9085	Hydrolase_4 domain-containing protein	2.04565	2.04628	6.05179	4.05e-06	0.000144382
PNW72450	g10815	Predicted protein	2.04438	2.04859	3.65468	8.02e-05	0.00153582
PNW86690	g1065	Uncharacterized protein	2.03845	2.03856	8.50379	0.000629082	0.00861698
PNW75397	g7821	Metallophos domain-containing protein	2.03349	2.03633	3.90638	4.51e-05	0.000965272
PNW70551	g5485	Rieske domain-containing protein	2.02602	2.02695	5.38326	1.09e-05	0.000308369
PNW85554	g2423	Uncharacterized protein	2.01976	2.02627	2.86662	0.00010013	0.00185
PNW86821	g9924	Glycosyltransferase family 92 protein	2.0146	2.01525	6.03846	5.21e-06	0.000173496
PNW88583	g469	Uncharacterized protein	2.00856	2.01602	2.52542	5.83e-05	0.0011975
	g7113	Uncharacterized protein	2.00839	2.01932	1.96679	0.000105315	0.00192195
PNW77989	g4005	Fe2OG dioxygenase domain-containing protein	2.00346	2.00446	5.49901	8.05e-08	7.87e-06
PNW78647	g6766	Exostosin-like glycosyltransferase (Fragment)	1.99888	2.00701	2.46705	0.000473877	0.00678749
PNW70527	g9413	Acetyl-CoA acyltransferase	1.99497	1.99508	8.83043	6.98e-06	0.000215964
PNW78907	g9864	Predicted protein	1.99365	1.99377	8.61506	4.93e-05	0.00104034
PNW80763	g4771	NSG13 protein	1.9935	1.99363	8.30243	5.63e-06	0.000182897
PNW79654	g4755	Uncharacterized protein	1.99125	1.99162	6.92032	8.6e-07	4.48e-05
PNW78154	g6753	Uncharacterized protein	1.97629	1.97633	9.89187	1.71e-06	7.62e-05
PNW82833	g3895	Predicted protein	1.97496	1.97634	4.88585	5.55e-06	0.000181011
PNW87355	g218	Uncharacterized protein	1.96321	1.96379	6.16809	5.33e-06	0.0001756
PNW88456	g400	Uncharacterized protein	1.95735	1.95788	6.1404	1.46e-05	0.000390373
PNW77901	g4102	Kinesin motor domain-containing protein	1.95533	1.95559	7.37719	3.35e-06	0.000124781
PNW83993	g9964	Predicted protein	1.95442	1.96429	2.3142	0.000464467	0.00669293
PNW85929	g313	Uncharacterized protein	1.95387	1.95555	4.6193	5.26e-05	0.00110768
PNW75961	g8276	Phosphofructokinase family protein	1.94759	1.94778	7.7492	2.43e-05	0.000586982
PNW80777	g4491	Uncharacterized protein	1.94628	1.94795	4.57221	6.92e-07	3.93e-05
PNW85759	g1229	Acetohydroxyacid dehydratase	1.94567	1.94572	9.65386	1.51e-05	0.000400758
PNW87370	g1424	Uncharacterized protein	1.94328	1.94392	5.87643	4.39e-06	0.00014963
	g5029	Uncharacterized protein	1.9422	1.94239	7.73506	9.77e-06	0.000283842
PNW76630	g9547	Uncharacterized protein	1.94181	1.94317	4.97101	3.87e-07	2.56e-05
PNW84095	g2816	Aurora-like kinase	1.94094	1.9424	4.91041	2.02e-06	8.64e-05
PNW70721	g3909	Uncharacterized protein	1.93811	1.93815	10.4304	3.37e-06	0.000124781
PNW74225	g9203	Predicted protein (Fragment)	1.93801	1.93813	8.38967	5.47e-05	0.00114108
PNW88022	g5152	Terpene cyclase/mutase family member	1.93495	1.93636	4.90145	1.78e-06	7.82e-05
PNW84571	g1698	PDCD2_C domain-containing protein	1.93352	1.93457	5.3246	4.28e-06	0.000148973
PNW84662	g6368	Uncharacterized protein	1.93258	1.93523	4.04715	3.38e-05	0.000765251
PNW71377	g9902	Predicted protein	1.93062	1.93079	7.87754	6.79e-05	0.00134482
PNW70312	g7957	Histone H3	1.93003	1.93299	3.72071	7.46e-05	0.00145416
PNW81995	g3513	Uncharacterized protein	1.92929	1.93004	5.64049	0.000186339	0.00305448
PNW70229	g11083	Fatty acid desaturase, delta-12	1.92466	1.92473	9.21833	2.87e-05	0.000671316
PNW79561	g9157	Uncharacterized protein	1.92411	1.92444	6.88094	1.53e-06	6.94e-05
PNW80267	g5401	Uncharacterized protein	1.92318	1.92942	2.69557	0.000227696	0.00362761
PNW85333	g2171	4-alpha-glucanotransferase	1.9198	1.91995	8.09599	1.84e-06	8.06e-05
	g5412	Uncharacterized protein	1.91722	1.92519	2.52902	0.000661513	0.00894807
PNW78282	g5535	Uncharacterized protein	1.91678	1.91729	6.30131	6.15e-05	0.00125378
PNW71562	g5145	Predicted protein	1.91336	1.91651	3.91375	3.42e-05	0.000771663
PNW88747	g570	EF-hand domain-containing protein	1.91234	1.91496	4.06787	0.000342299	0.00521634
PNW71548	g10085	Predicted protein	1.91167	1.91209	6.51191	5.75e-07	3.41e-05
PNW74008	g8844	tRNA(His) guanylyltransferase	1.91056	1.91402	3.58245	2.2e-05	0.000543096
PNW82649	g822	Predicted protein (Fragment)	1.90981	1.91836	2.16438	0.000684335	0.00920454
PNW72449	g6515	Uncharacterized protein	1.90488	1.90694	4.19116	1.6e-05	0.000419701
	g6022	Uncharacterized protein	1.90387	1.91605	1.97798	0.000226499	0.00361338
PNW84469	g1691	Predicted protein	1.89848	1.89879	7.0549	6.19e-06	0.000195512
PNW79709	g5096	Uncharacterized protein	1.89494	1.89532	6.55717	6.46e-05	0.00129465
PNW69875	g10878	Uncharacterized protein	1.89439	1.89495	6.06664	2.7e-05	0.000639989
PNW74318	g9279	Uncharacterized protein	1.89183	1.89217	6.75838	7.86e-06	0.000237631
PNW84950	g2087	Uncharacterized protein	1.89095	1.8916	5.88376	7.31e-06	0.00022401
PNW72074	g8662	Uncharacterized protein	1.88818	1.8885	6.85289	9.19e-06	0.000270298
	g6612	Uncharacterized protein	1.8868	1.88724	6.43537	7.64e-08	7.79e-06
PNW82425	g3665	Arogenate/prephenate dehydrogenase	1.88464	1.88583	5.02489	6.58e-06	0.000206399
PNW77127	g2953	Malate dehydrogenase	1.8844	1.88516	5.9003	3.47e-05	0.000781274
PNW81137	g1057	SASA domain-containing protein	1.88415	1.88544	5.17982	0.000411606	0.00607068
PNW74225	g9201	Predicted protein (Fragment)	1.88329	1.88381	6.23251	8.66e-05	0.00164807
PNW82084	g4953	FtsJ domain-containing protein	1.88304	1.88645	3.58968	0.00012587	0.00222551
	g4594	Arylamine N-acetyltransferase 1 (Fragment)	1.87961	1.88053	5.5096	0.000186178	0.00305448
PNW82759	g3819	Pre-initiation complex, subunit CDC6 (Fragment)	1.8752	1.87696	4.52261	2.25e-05	0.000553895
	g7576	Uncharacterized protein	1.86571	1.87101	2.93617	0.000172719	0.00286671
PNW82115	g4789	Uncharacterized protein	1.86499	1.86563	5.93039	7.47e-07	4.06e-05
PNW85886	g11541	Predicted protein	1.86138	1.86489	3.33886	0.000220635	0.00353877
PNW79225	g5394	Signal peptidase I	1.86072	1.86305	4.03367	9.7e-05	0.00180079
PNW75050	g7541	Pept_C1 domain-containing protein	1.86025	1.86084	6.11494	0.000685613	0.00921134
PNW80874	g4568	Uncharacterized protein	1.85868	1.85999	4.86805	0.000116534	0.00209779
PNW75376	g7828	NAD-dependent protein deacylase	1.85737	1.85752	7.96421	1.24e-05	0.00034226
	g7128	Uncharacterized protein	1.84089	1.84165	5.66709	3.47e-06	0.000127756
PNW69805	g11594	PHB domain-containing protein	1.83954	1.84004	6.18733	1.06e-05	0.00030247
PNW69635	g5883	ATP-dependent DNA helicase (Fragment)	1.83553	1.84032	3.06566	7.76e-05	0.0014924
PNW71368	g9887	Ubiquitin-like domain-containing protein	1.83084	1.83371	3.65873	0.000143613	0.00245543
	g10894	Predicted protein	1.82764	1.82771	8.99294	7.53e-05	0.00146301
PNW78036	g1447	Uncharacterized protein	1.82373	1.82982	2.67794	0.000475188	0.0067981
PNW82099	g3563	Tr-type G domain-containing protein	1.82131	1.82166	6.67603	1.03e-05	0.00029472
PNW71821	g10347	Autophagy-related protein	1.81703	1.8174	6.63778	1.54e-05	0.000408128
PNW85886	g11527	Uncharacterized protein	1.81647	1.81807	4.50864	3.09e-05	0.00071175
PNW73814	g8855	Uridine kinase	1.81583	1.81624	6.43256	1.14e-06	5.63e-05
	g9128	Uncharacterized protein	1.81494	1.81883	3.17736	0.000508619	0.00717303
PNW73936	g7025	Uncharacterized protein	1.81312	1.81475	4.4931	0.000128222	0.00226039
PNW82365	g4260	Glyoxal or galactose oxidase	1.81133	1.81205	5.63143	1.19e-05	0.000332766
PNW71560	g10081	Uncharacterized protein	1.80536	1.80554	7.63105	3.99e-05	0.000876272
PNW73072	g9545	Uncharacterized protein	1.80403	1.80429	7.17518	1.63e-06	7.28e-05
	g8402	Uncharacterized protein	1.80308	1.80393	5.39864	0.0004094	0.00604962
PNW72337	g10666	Predicted protein	1.79125	1.79495	3.38637	0.000352303	0.00534148
PNW77520	g6447	Uncharacterized protein	1.78809	1.78934	4.82706	4.27e-06	0.000148973
PNW88154	g4615	Photosystem II protein PSBS1	1.78678	1.78858	4.39764	0.000181104	0.00298508
	g4777	Uncharacterized protein	1.78456	1.79282	2.07865	0.000133975	0.00232738
PNW77414	g9509	GATA-type domain-containing protein	1.78381	1.78403	7.25606	3.08e-05	0.000711534
PNW71422	g5612	Uncharacterized protein	1.78344	1.78401	5.96927	6.57e-05	0.00131262
PNW87278	g1253	Uncharacterized protein	1.76747	1.76779	6.91603	0.000564918	0.00786098
PNW89071	g734	Histone H2B	1.76645	1.76664	7.44721	0.000556637	0.00777661
PNW72803	g9028	SOR_SNZ domain-containing protein	1.76387	1.7639	10.1649	1.46e-05	0.000390373
	g4142	Uncharacterized protein	1.75976	1.76211	4.05526	3.98e-05	0.000874177
PNW85734	g2598	Uncharacterized protein	1.75964	1.76018	5.98221	5.5e-05	0.00114534
PNW85733	g2597	HMA domain-containing protein	1.75922	1.76045	4.89467	9.93e-05	0.00183768
PNW83651	g3197	BZIP domain-containing protein	1.75747	1.75779	6.66613	5.81e-05	0.00119673
PNW70656	g11380	Uncharacterized protein	1.75183	1.75695	2.88896	0.000561346	0.0078332
PNW88846	g582	Uncharacterized protein	1.74845	1.75061	4.14667	0.000262211	0.00412239
PNW79566	g11220	ANK_REP_REGION domain-containing protein	1.74008	1.74182	4.23089	0.000621742	0.00852624
PNW75891	g7399	Septin-like protein	1.7394	1.73974	6.70345	1.25e-05	0.000342418
PNW80955	g6115	Macro domain-containing protein	1.73539	1.73644	5.02204	1.8e-05	0.000460019
PNW80957	g4630	Alpha-1,4 glucan phosphorylase	1.73261	1.73263	10.4022	3.18e-06	0.000119917
PNW82983	g3922	Glycosyl transferase	1.731	1.73126	6.93917	0.000134381	0.00233103
	g4702	Uncharacterized protein	1.72956	1.72963	9.08441	1.37e-05	0.000370346
PNW79723	g5134	Predicted protein	1.72621	1.72711	5.17743	2.01e-05	0.000503651
PNW83338	g6593	Rhodanese domain-containing protein	1.72356	1.72584	4.06424	0.000542135	0.0075918
	g3798	Uncharacterized protein	1.72281	1.72336	6.35284	0.000135487	0.00234
PNW77459	g3206	Uncharacterized protein	1.71898	1.72097	3.92906	7.05e-05	0.00138252
PNW78868	g1014	Pkinase_fungal domain-containing protein	1.71589	1.72121	2.72235	0.000405171	0.00599804
PNW89069	g729	Predicted protein	1.71524	1.71809	3.58308	0.000387771	0.00578357
PNW85887	g11587	DOMON domain-containing protein	1.7137	1.71386	7.83248	6.46e-06	0.000202984
	g8457	Uncharacterized protein	1.71272	1.71291	7.37994	6.3e-05	0.00127193
PNW78603	g9182	Uncharacterized protein	1.70702	1.70847	4.83625	0.000645197	0.00880735
PNW79567	g5043	Uncharacterized protein	1.69618	1.69668	6.00152	7.21e-08	7.54e-06
PNW82656	g3790	MgtE domain-containing protein	1.69378	1.69625	3.78983	0.00065448	0.00887308
PNW74525	g7602	Fasciclin-like protein	1.68526	1.68619	5.10013	1.93e-05	0.000485076
PNW73268	g9627	Predicted protein	1.68352	1.68405	5.75122	0.000414699	0.00608617
	g4797	Uncharacterized protein	1.68268	1.68641	3.22242	0.000415772	0.00609283
PNW79621	g2986	ERD4-related membrane protein	1.67889	1.67917	6.84352	6.75e-06	0.000210703
PNW75447	g7819	6-phosphogluconate dehydrogenase, decarboxylating	1.6779	1.67795	9.29625	1.01e-05	0.00029396
PNW70802	g6174	Uncharacterized protein	1.67453	1.67465	8.03761	0.000324481	0.00498304
PNW77892	g922	Flagellar associated protein, quinone reductase-like protein	1.67449	1.67482	6.61056	7.76e-05	0.0014924
PNW78367	g5493	Zinc finger protein, major isoform	1.67404	1.67412	8.47607	0.00035671	0.00540142
PNW81487	g4983	ANK_REP_REGION domain-containing protein	1.67259	1.67276	7.44171	6.65e-05	0.00131909
PNW71669	g10168	SC5D, C-5 sterol desaturase	1.67186	1.672	7.96991	5.35e-05	0.00111837
PNW69948	g10918	Predicted protein	1.65933	1.6601	5.29237	0.000249656	0.0039406
PNW70105	g11069	PUA domain-containing protein	1.65512	1.65547	6.53865	0.000140037	0.00240464
PNW80704	g8909	VASt domain-containing protein	1.65418	1.65526	4.94671	0.000103811	0.00190325
	g10066	Uncharacterized protein	1.65184	1.65216	6.65102	1.44e-06	6.6e-05
PNW76507	g6845	RAP domain-containing protein	1.6505	1.65075	6.90003	2.51e-05	0.000603605
PNW87365	g1425	Uncharacterized protein	1.64852	1.64933	5.18957	0.000199856	0.0032448
PNW84734	g7906	Uncharacterized protein	1.64461	1.64495	6.41558	1.87e-05	0.000473519
PNW76506	g6840	Rhomboid-like protein	1.6374	1.63818	5.33477	0.000207903	0.00337085
PNW69945	g10914	PNPLA domain-containing protein	1.63568	1.63681	4.98033	8.3e-05	0.00158852
	g7897	Uncharacterized protein	1.62205	1.62209	9.77418	6.17e-05	0.00125396
PNW78090	g6718	Uncharacterized protein	1.62132	1.62164	6.54283	5.23e-06	0.000173725
PNW77791	g936	Alanine aminotransferase	1.61757	1.61802	6.0499	3.09e-05	0.000711534
PNW88202	g4661	RBR-type E3 ubiquitin transferase	1.61739	1.61809	5.33652	0.000578706	0.00801912
PNW75054	g7539	Aurora-like kinase (Fragment)	1.61571	1.61595	7.12521	0.00032204	0.00495834
PNW73863	g9066	Predicted protein	1.61111	1.61178	5.4998	0.000687566	0.00922717
PNW86229	g1496	Uncharacterized protein	1.60949	1.6096	8.09704	0.000505837	0.00714226
	g5975	Uncharacterized protein	1.59807	1.59837	6.69731	0.000130053	0.00227583
PNW87355	g5024	Uncharacterized protein	1.59262	1.59284	6.97461	1.93e-06	8.32e-05
PNW80742	g4485	Uncharacterized protein	1.59134	1.59204	5.29554	0.000146104	0.00249444
PNW73537	g8719	Predicted protein	1.5826	1.58274	7.80369	0.000459338	0.00662704
PNW81222	g4770	Glucose-6-phosphate 1-epimerase	1.57806	1.57945	4.32692	0.000448055	0.00651155
	g8017	Uncharacterized protein	1.5769	1.57731	6.03437	1.83e-05	0.000465744
	g9102	Uncharacterized protein	1.57247	1.57401	4.06187	0.000449549	0.0065253
PNW85614	g2474	Malate dehydrogenase	1.56723	1.56729	8.83531	5.57e-05	0.00115737
PNW78290	g5539	Uncharacterized protein	1.56698	1.56729	6.44583	1.16e-05	0.000326106
PNW75933	g8223	Uncharacterized protein	1.5659	1.56623	6.4928	1.23e-05	0.000340167
PNW69872	g10877	Uncharacterized protein	1.55814	1.55959	4.36681	0.000549403	0.00768455
PNW71672	g8059	Predicted protein (Fragment)	1.55564	1.55649	4.93298	0.000323275	0.00497093
PNW75610	g4709	Uncharacterized protein	1.54546	1.54565	7.17004	0.000142373	0.00244124
PNW88555	g534	Glucosamine_iso domain-containing protein	1.54313	1.54317	9.48645	6.04e-05	0.0012347
PNW73146	g9591	Predicted protein	1.54033	1.54048	7.43685	0.000166151	0.00277702
PNW79249	g6029	Uncharacterized protein	1.53761	1.53763	10.5238	0.000158401	0.00267374
PNW81546	g3279	Predicted protein	1.53601	1.53609	8.55481	0.000242393	0.00384122
PNW86065	g2664	Predicted protein	1.52103	1.52137	6.3691	3.43e-06	0.000126382
PNW80813	g6259	Predicted protein (Fragment)	1.51989	1.52096	4.7149	0.000113501	0.00204938
	g11827	Uncharacterized protein	1.51931	1.52068	4.19279	0.000583712	0.00807909
PNW71502	g9985	Uncharacterized protein	1.51791	1.51862	5.40721	3.11e-06	0.00011837
PNW85380	g2231	Glycerophosphoryl diester phosphodiesterase family protein (Fragment)	1.51285	1.51341	5.70381	9.01e-05	0.00170757
PNW70562	g11274	Predicted protein	1.51282	1.51304	6.9583	0.000147187	0.00250933
PNW71838	g10352	J domain-containing protein	1.51174	1.51282	4.67804	6.15e-05	0.00125378
PNW74525	g7287	Fasciclin-like protein	1.50755	1.50809	5.32385	3.04e-05	0.000705644
PNW87355	g9981	Uncharacterized protein	1.50718	1.50729	7.88405	0.000122454	0.00218784
PNW84563	g8615	Citrate synthase	1.50208	1.50231	7.05201	0.000522604	0.00735286
PNW79891	g8239	UBIQUITIN_CONJUGAT_2 domain-containing protein	1.50207	1.50236	6.57679	0.000331932	0.00507132
PNW82569	g170	D-type cyclin	1.49708	1.49751	6.0078	4.29e-06	0.000149187
PNW83056	g4045	Endo/exonuclease/phosphatase domain-containing protein	1.49387	1.49458	5.30693	0.000121347	0.00217457
PNW85133	g1687	BTB domain-containing protein	1.4931	1.49332	6.90046	0.000234202	0.00372131
PNW75399	g7836	Cysteine desulfurase	1.49287	1.49322	6.20562	0.000309316	0.00479339
PNW71212	g2889	Uncharacterized protein	1.49272	1.49277	8.84576	0.000413225	0.00608308
PNW79535	g1110	Uncharacterized protein	1.49174	1.49237	5.30244	0.000229276	0.00364791
PNW88638	g524	Uncharacterized protein	1.4901	1.49038	6.62607	0.000160136	0.00269922
PNW85511	g2311	PPM-type phosphatase domain-containing protein	1.48843	1.48853	8.03567	0.00022186	0.00354887
PNW77078	g8910	Exocyst subunit Exo70 family protein	1.48048	1.48049	11.4373	0.000300024	0.00465545
PNW83671	g149	Uncharacterized protein	1.47908	1.47914	8.96067	0.000421801	0.00616762
PNW83214	g4164	Predicted protein	1.47851	1.47974	4.64513	7.04e-05	0.00138252
PNW77089	g1921	Glycerol-3-phosphate dehydrogenase [NAD(+)]	1.47044	1.47045	11.1161	0.000169137	0.00281904
PNW75214	g7636	Protein kinase	1.46508	1.46613	4.7371	9.12e-05	0.00171875
PNW79917	g6568	Raptor_N domain-containing protein	1.46328	1.46419	4.93492	0.000750367	0.00995782
PNW83207	g4157	MFS domain-containing protein	1.45551	1.45616	5.29647	0.000181569	0.00298628
PNW79407	g9148	Uncharacterized protein	1.45291	1.45368	5.09786	0.000198333	0.00322447
PNW84467	g3792	Predicted protein	1.45202	1.45211	8.10323	0.000360093	0.00543881
PNW74852	g7424	Qa-SNARE protein, Tlg2/Syntaxin16-family	1.44782	1.44818	6.1708	0.000367705	0.00551882
PNW72081	g10548	Uncharacterized protein	1.44778	1.44848	5.25325	0.00065797	0.00891027
PNW72199	g10584	Vacuolar protein sorting-associated protein 28 homolog	1.44758	1.44804	5.8954	3.26e-05	0.00073993
PNW82758	g3818	Predicted protein	1.4454	1.44558	7.17009	6.43e-05	0.00129049
PNW72344	g10752	Predicted protein	1.43244	1.43277	6.20208	0.000197507	0.00321982
PNW82426	g3664	Predicted protein	1.43105	1.43113	8.29554	0.000652776	0.00886006
	g5604	Uncharacterized protein	1.42802	1.42838	6.13773	0.000195291	0.00318806
PNW72933	g379	Uncharacterized protein	1.42374	1.42425	5.66354	0.000124095	0.0022084
PNW70081	g6991	Calcium-dependent protein kinase 1	1.42247	1.42266	7.09338	5.57e-05	0.00115737
PNW77525	g6432	Predicted protein	1.40178	1.40209	6.36556	0.00011178	0.00202137
PNW85561	g2418	Guanylate cyclase domain-containing protein	1.39827	1.3984	7.41977	0.000215437	0.0034694
PNW78990	g5912	Predicted protein	1.39686	1.39691	8.92072	0.000650715	0.00884215
PNW85959	g2618	Oxysterol binding protein (Fragment)	1.39454	1.3947	7.29306	0.000692372	0.00928121
PNW84428	g1624	Uncharacterized protein	1.38791	1.38799	8.15153	0.000396319	0.0058816
PNW86865	g5671	Qc-SNARE protein, SYP7-family	1.37016	1.37073	5.43438	2.63e-05	0.000627774
PNW87915	g6555	Peptidase_M11 domain-containing protein	1.36756	1.3682	5.16193	0.000564478	0.00786098
	g7114	Uncharacterized protein	1.36017	1.36031	7.39698	0.000537995	0.00755157
	g2587	Uncharacterized protein	1.35131	1.35194	5.25812	0.000248655	0.00393001
PNW86363	g10164	Obg-like ATPase 1	1.35122	1.35191	5.16359	0.000366617	0.00551638
PNW80861	g11060	Uncharacterized protein	1.3496	1.35016	5.54303	0.000134992	0.00233483
PNW78513	g5546	S-acyltransferase	1.34349	1.34425	4.92403	0.000736592	0.00979684
	g1098	Uncharacterized protein	1.34138	1.34172	6.13149	0.000125702	0.00222551
PNW88302	g8270	Uncharacterized protein	1.34096	1.34118	6.66988	0.000212585	0.00343276
PNW73690	g3967	Uncharacterized protein	1.30744	1.30768	6.53642	0.000393952	0.00586108
	g3356	Uncharacterized protein	1.25722	1.25776	5.25813	0.000666967	0.00901058

## Sheet: Downregulated genes
protein_id (C. reinhardtii)	Gene IDs assigned by AUGUSTUS	product	logFC	unshrunk.logFC	logCPM	PValue	FDR
	g1607	Uncharacterized protein	-5.80024	-5.81112	5.08917	1.9e-10	2.18e-07
PNW84146	g3480	Carbonic anhydrase	-11.5183	-11.5415	9.69945	4.25e-10	3.24e-07
PNW84147	g656	Carbonic anhydrase	-12.0844	-12.1615	8.56266	5.7e-09	1.45e-06
PNW76179	g11647	Predicted protein	-4.49293	-4.49657	5.50051	5.97e-09	1.46e-06
PNW84893	g7841	Membrane protein	-7.59093	-7.59222	9.94955	1.16e-08	2.31e-06
PNW70454	g11210	Uncharacterized protein	-2.40336	-2.40366	7.00332	1.77e-08	3.02e-06
PNW84146	g1242	Carbonic anhydrase	-5.28583	-5.28621	9.42639	2e-08	3.26e-06
PNW83638	g10034	Guanylate cyclase domain-containing protein	-10.1324	-10.6574	4.04114	3.82e-08	4.99e-06
PNW86747	g5129	FAS1 domain-containing protein	-2.63753	-2.63984	4.35957	4.04e-08	5.06e-06
PNW83122	g4112	Low-CO2 inducible protein	-4.79024	-4.79055	9.25721	4.7e-08	5.61e-06
	g4891	Uncharacterized protein	-4.15229	-4.16445	3.30614	5.04e-08	5.88e-06
PNW70721	g6970	Uncharacterized protein	-1.99725	-1.99782	5.84257	5.23e-08	5.93e-06
PNW69668	g8736	Predicted protein	-7.12517	-7.14747	5.37105	6.25e-08	6.73e-06
PNW84146	g2831	Carbonic anhydrase	-2.3543	-2.35459	6.99794	7.09e-08	7.47e-06
PNW84101	g470	ABC transporter domain-containing protein	-3.0656	-3.06927	4.23043	7.4e-08	7.67e-06
PNW77023	g3887	Predicted protein (Fragment)	-3.38641	-3.39243	3.5517	7.85e-08	7.86e-06
PNW72590	g987	PBP_domain domain-containing protein	-2.15182	-2.15297	4.84708	8.02e-08	7.87e-06
PNW78270	g9929	Uncharacterized protein	-4.08342	-4.09606	3.32372	8.63e-08	8.1e-06
PNW76879	g7063	Predicted protein (Fragment)	-3.91297	-3.91608	5.09904	8.6e-08	8.1e-06
PNW81215	g6835	Uncharacterized protein	-9.04301	-9.04855	9.30803	1.03e-07	9.2e-06
PNW72135	g2921	Uncharacterized protein	-3.37865	-3.38249	4.30139	1.48e-07	1.27e-05
PNW86839	g5882	Uncharacterized protein	-4.5861	-4.59193	4.80456	1.89e-07	1.54e-05
PNW87334	g9347	Predicted protein (Fragment)	-3.92502	-3.92569	7.49886	1.95e-07	1.57e-05
PNW77517	g1745	TFIIIC_sub6 domain-containing protein	-2.2612	-2.26182	5.83133	2.51e-07	1.83e-05
PNW84152	g2843	Envelope protein	-4.18265	-4.18352	7.15275	3.13e-07	2.21e-05
PNW87461	g816	Phosphate transporter (Fragment)	-8.91996	-8.92674	8.87791	3.39e-07	2.33e-05
PNW81343	g2615	Uncharacterized protein	-5.60462	-5.60478	11.1198	3.62e-07	2.47e-05
PNW80421	g6254	Predicted protein	-1.63717	-1.63792	5.48267	3.62e-07	2.47e-05
PNW77871	g4144	Uncharacterized protein	-4.15829	-4.19115	1.99376	3.8e-07	2.55e-05
PNW73404	g8944	ZCP1	-7.60013	-7.60479	8.15284	4.24e-07	2.73e-05
PNW80912	g6078	Methyl-accepting transducer domain-containing protein	-3.58629	-3.58755	6.12424	4.96e-07	3.1e-05
PNW73516	g8698	Obg-like ATPase 1	-1.96286	-1.96318	6.55782	4.97e-07	3.1e-05
PNW77810	g919	LciB	-3.31175	-3.31186	9.46151	5.06e-07	3.14e-05
PNW72119	g10633	Calcium-transporting ATPase	-2.57544	-2.57692	4.93003	5.16e-07	3.17e-05
PNW74524	g7288	Uncharacterized protein	-2.62703	-2.62716	8.5552	5.51e-07	3.32e-05
PNW83906	g3859	LRRNT_2 domain-containing protein	-4.71002	-4.73876	2.67692	6.56e-07	3.78e-05
PNW86022	g3314	Cytochrome b561 domain-containing protein	-5.43502	-5.43981	5.9697	7.23e-07	4.01e-05
PNW71930	g8299	Uncharacterized protein	-4.28845	-4.29136	5.54515	7.42e-07	4.06e-05
PNW87856	g6452	Predicted protein	-2.7562	-2.76548	2.44223	8.12e-07	4.34e-05
PNW77437	g9957	Predicted protein	-4.25697	-4.30616	1.44487	8.39e-07	4.42e-05
PNW71338	g9842	Uncharacterized protein	-2.10834	-2.10863	6.79467	8.41e-07	4.42e-05
PNW82314	g9690	SCP domain-containing protein	-4.19769	-4.24306	1.6241	8.9e-07	4.61e-05
PNW77913	g11471	Amino_oxidase domain-containing protein	-1.59721	-1.59759	5.84449	1.11e-06	5.55e-05
PNW72919	g9447	Plastid lipid associated protein	-3.55717	-3.5685	2.97115	1.22e-06	5.85e-05
PNW83914	g2382	Uncharacterized protein	-1.92276	-1.92315	6.13349	1.28e-06	6.09e-05
PNW85792	g2545	Exostosin-like glycosyltransferase	-2.91637	-2.94502	1.15719	1.38e-06	6.4e-05
PNW87375	g5692	Protein kinase domain-containing protein	-1.86125	-1.86145	7.11697	1.4e-06	6.48e-05
	g1236	Uncharacterized protein	-2.49942	-2.50236	3.79439	1.59e-06	7.2e-05
PNW72045	g10482	Nickel chaperone for hydrogenase or urease	-1.81542	-1.81548	8.70738	1.89e-06	8.2e-05
PNW69967	g10990	Uncharacterized protein	-2.16458	-2.17058	2.47777	1.91e-06	8.26e-05
PNW73393	g11129	Uncharacterized protein	-2.38439	-2.38462	7.29327	2.15e-06	9.05e-05
PNW77592	g6501	Polyketide_cyc domain-containing protein	-1.97732	-1.97787	5.82384	2.51e-06	0.000101558
PNW74776	g9166	Uncharacterized protein	-3.43202	-3.44632	2.39936	2.54e-06	0.000101842
PNW87740	g2614	Uncharacterized protein	-2.70174	-2.70182	9.42804	2.54e-06	0.000101842
PNW80327	g4180	HECT domain-containing protein	-2.73378	-2.74192	2.55649	2.99e-06	0.000114653
PNW69981	g4865	Predicted protein	-2.07404	-2.07466	5.67322	3.18e-06	0.000119917
	g8516	Uncharacterized protein	-3.62024	-3.63589	2.37241	3.57e-06	0.000129963
PNW84312	g5506	Rubisco activase	-3.52031	-3.52034	11.2432	3.58e-06	0.000130236
PNW84983	g10535	Uncharacterized protein	-1.80904	-1.81027	4.36486	4.07e-06	0.000144382
PNW69981	g4858	Predicted protein	-3.40801	-3.41631	3.26648	4.14e-06	0.000146101
PNW87796	g7809	Lipase_3 domain-containing protein	-5.39372	-5.394	10.1638	4.32e-06	0.000149187
	g2717	Uncharacterized protein	-4.64932	-4.6688	3.15929	4.34e-06	0.000149187
PNW76773	g7020	Uncharacterized protein	-2.47125	-2.477	2.90445	4.36e-06	0.000149187
PNW78275	g5544	Uncharacterized protein	-2.23539	-2.23597	6.02858	4.39e-06	0.00014963
PNW81397	g6802	Glyceraldehyde 3-phosphate dehydrogenase	-2.38625	-2.38738	5.05112	4.52e-06	0.000152611
PNW87028	g11636	Uncharacterized protein	-2.17296	-2.1757	3.532	5.56e-06	0.000181011
PNW72029	g4808	Predicted protein	-4.03148	-4.03334	5.95533	5.65e-06	0.000182897
PNW79359	g2271	Uncharacterized protein	-2.67205	-2.67328	5.23827	5.68e-06	0.000183321
	g9395	Uncharacterized protein	-10.0065	-10.2034	5.18003	5.74e-06	0.000184028
PNW82675	g166	Predicted protein (Fragment)	-3.10004	-3.10291	4.48984	5.97e-06	0.000190726
PNW84340	g5820	Uncharacterized protein	-2.7126	-2.72289	2.25865	6.04e-06	0.000191885
PNW85602	g2405	Uncharacterized protein	-1.80691	-1.80791	4.7806	6.71e-06	0.000209801
PNW69923	g1554	Low-CO2-inducible protein	-3.28398	-3.28438	7.40688	6.93e-06	0.000214912
PNW71746	g10314	Glutathione S-transferase	-3.58907	-3.6	2.91674	7.01e-06	0.000216494
PNW77902	g4088	Amino acid transporter	-2.36423	-2.36449	7.25429	7.07e-06	0.000217714
PNW87191	g8680	Uncharacterized protein	-2.50736	-2.50863	5.05978	7.64e-06	0.000233603
PNW77810	g918	LciB	-3.33135	-3.3337	4.9449	7.78e-06	0.000236934
PNW88343	g6534	Flagellar associated protein	-3.1045	-3.1048	7.6425	7.81e-06	0.000236934
PNW88379	g357	Uncharacterized protein	-2.20412	-2.20467	5.95686	8.44e-06	0.000251334
PNW87780	g96	Uncharacterized protein	-2.59274	-2.59445	4.72187	8.61e-06	0.000255745
PNW83466	g3062	Thylakoid membrane protein	-3.22159	-3.22186	8.02509	9.4e-06	0.000275239
	g2078	Uncharacterized protein	-1.60493	-1.60528	6.12693	9.58e-06	0.000279771
PNW78681	g1427	Predicted protein	-1.67311	-1.67313	10.1412	9.69e-06	0.000282233
PNW72148	g8661	Uncharacterized protein	-2.56368	-2.57646	1.83407	1.02e-05	0.00029396
PNW84916	g2101	Uncharacterized protein	-2.26466	-2.26497	6.9063	1.02e-05	0.00029396
PNW71433	g3319	Uncharacterized protein	-2.03179	-2.03215	6.47171	1.03e-05	0.000295101
PNW81251	g4782	Uncharacterized protein	-2.27556	-2.27611	6.01752	1.07e-05	0.00030247
	g578	Uncharacterized protein	-3.10827	-3.11248	3.81745	1.1e-05	0.000310153
PNW73619	g8600	Uncharacterized protein	-2.04255	-2.04323	5.51649	1.16e-05	0.000326106
PNW74073	g9056	Predicted protein	-2.43216	-2.43295	5.70405	1.2e-05	0.000334906
PNW87610	g10188	Uncharacterized protein	-2.24989	-2.25301	3.71303	1.2e-05	0.000334906
PNW75080	g9752	Uncharacterized protein	-1.70948	-1.70995	5.66942	1.21e-05	0.00033564
PNW82319	g6156	SCP domain-containing protein	-8.13205	-8.14436	7.32751	1.24e-05	0.000341314
PNW88037	g4289	Predicted protein	-4.31346	-4.31778	5.09279	1.25e-05	0.000342418
PNW70770	g1125	Uncharacterized protein	-2.11394	-2.11491	5.1255	1.26e-05	0.000344814
PNW70135	g5871	Neur_chan_LBD domain-containing protein	-2.0946	-2.09756	3.4346	1.36e-05	0.000369848
PNW76638	g4601	Uncharacterized protein	-2.98326	-2.98632	4.38181	1.39e-05	0.00037549
PNW74461	g7207	Flagellar associated protein	-2.97161	-2.98309	2.43923	1.5e-05	0.00039839
PNW71232	g9811	Metalloproteinase of VMP family	-2.27504	-2.27714	4.12945	1.56e-05	0.000411037
PNW74548	g7241	Adenylate kinase 3	-2.47868	-2.47906	6.85468	1.6e-05	0.000420706
PNW73284	g4815	Uncharacterized protein	-2.36956	-2.37	6.30742	1.61e-05	0.000420706
PNW84142	g2832	LciD	-6.75985	-6.76272	7.96144	1.72e-05	0.000446185
PNW82314	g1824	Predicted protein	-3.89913	-3.89975	7.45426	1.73e-05	0.000446185
PNW70695	g5687	Uncharacterized protein	-2.41466	-2.42492	1.98007	1.78e-05	0.000457778
PNW78819	g5857	Glutamine amidotransferase type-2 domain-containing protein	-1.75444	-1.75479	6.19354	1.8e-05	0.000460019
PNW77509	g6423	RNA binding protein	-1.95104	-1.95145	6.11365	1.86e-05	0.000473319
PNW75942	g333	Cyclic nucleotide-binding domain-containing protein	-3.1217	-3.15094	1.33548	1.88e-05	0.000473867
PNW83376	g5411	ANK_REP_REGION domain-containing protein	-1.64856	-1.64919	5.21954	1.87e-05	0.000473867
PNW71656	g10140	Uncharacterized protein	-2.31972	-2.31979	9.05821	1.89e-05	0.000475415
	g5728	Uncharacterized protein	-2.30176	-2.30718	2.85736	2.03e-05	0.000504937
PNW88241	g8315	Guanylate cyclase domain-containing protein	-1.92221	-1.92518	3.07325	2.12e-05	0.000525012
PNW70738	g5681	Predicted protein	-1.92214	-1.92508	3.53485	2.19e-05	0.000542462
PNW84293	g2988	TF-B3 domain-containing protein	-2.20168	-2.20289	4.79365	2.21e-05	0.000544935
PNW73803	g8540	Predicted protein	-2.26449	-2.26458	8.68929	2.34e-05	0.000573055
PNW87796	g7808	Lipase_3 domain-containing protein	-3.30744	-3.30831	6.47041	2.4e-05	0.000584721
PNW77117	g6252	Uncharacterized protein	-1.96753	-1.96819	5.427	2.4e-05	0.000584721
PNW88185	g1740	Uncharacterized protein	-1.95071	-1.95275	3.89676	2.4e-05	0.000584721
PNW71232	g4906	Metalloproteinase of VMP family	-3.76636	-3.7708	4.44817	2.43e-05	0.000586982
PNW71338	g8128	Uncharacterized protein	-2.93021	-2.93027	9.84043	2.46e-05	0.000592535
PNW73783	g8887	Response regulatory domain-containing protein	-2.27991	-2.28026	6.66669	2.59e-05	0.000620729
PNW80970	g4644	MgtE_N domain-containing protein	-3.16194	-3.19466	1.13148	2.69e-05	0.000639064
PNW84891	g1904	Uncharacterized protein	-2.6217	-2.63271	2.14941	2.75e-05	0.000651197
	g5404	Uncharacterized protein	-2.78746	-2.79002	4.2886	2.85e-05	0.0006673
PNW73533	g4551	Predicted protein	-2.2586	-2.25882	7.39447	3.01e-05	0.000700152
PNW74311	g9260	Uncharacterized protein	-1.94456	-1.94507	5.90935	3.06e-05	0.000707198
PNW71465	g3219	Predicted protein (Fragment)	-3.88866	-3.97071	1.07374	3.22e-05	0.000734583
PNW84883	g1859	ABC transporter domain-containing protein	-1.97631	-1.98076	2.82485	3.26e-05	0.00073993
PNW87826	g2658	Uncharacterized protein	-2.28929	-2.29521	2.6239	3.46e-05	0.000778417
PNW79245	g1515	Predicted protein	-2.12249	-2.12289	6.37179	3.52e-05	0.000790453
PNW72437	g10672	4-diphosphocytidyl-2C-methyl-D-erythritol synthase	-1.58371	-1.58395	6.58524	3.87e-05	0.000860022
PNW88960	g3403	Flagellar associated protein (Fragment)	-3.12817	-3.13418	3.47829	3.88e-05	0.000861455
PNW83863	g6536	DUF659 domain-containing protein	-1.85348	-1.85376	6.66299	3.9e-05	0.000861455
PNW73742	g8797	Predicted protein	-1.78819	-1.78832	7.66852	3.89e-05	0.000861455
PNW77254	g8701	Uncharacterized protein	-2.42371	-2.4303	2.6405	3.95e-05	0.000870637
	g2200	Bulb-type lectin domain-containing protein	-3.45149	-3.45735	3.8116	4.02e-05	0.000880109
	g3753	Uncharacterized protein	-2.17493	-2.18059	2.72853	4.06e-05	0.00088737
PNW85824	g2537	Uncharacterized protein	-1.71398	-1.714	10.0313	4.14e-05	0.000903273
PNW76141	g8439	Cytochrome b6f complex PetM subunit	-2.51942	-2.51951	8.93331	4.36e-05	0.000938732
PNW86222	g878	Flagella associated protein	-2.06741	-2.06746	9.3122	4.36e-05	0.000938732
PNW71628	g10126	CCB1	-1.67779	-1.67857	4.96675	4.44e-05	0.00095362
PNW79229	g7909	CobW C-terminal domain-containing protein	-1.61595	-1.61617	6.79057	4.5e-05	0.000964185
PNW85368	g3463	Predicted protein (Fragment)	-2.10353	-2.1166	1.47905	4.52e-05	0.000965745
PNW83122	g4111	Low-CO2 inducible protein	-1.41893	-1.41942	5.21671	4.63e-05	0.000985485
PNW77272	g9496	F-box domain-containing protein	-2.17215	-2.17675	2.94208	4.75e-05	0.00100997
PNW70851	g4271	Uncharacterized protein	-2.19081	-2.20488	1.50287	4.77e-05	0.00101246
	g4533	Uncharacterized protein	-2.76509	-2.76836	3.9703	4.91e-05	0.00103887
PNW74775	g7358	Predicted protein	-3.28853	-3.28952	6.2715	4.93e-05	0.00104034
PNW71473	g9928	Uncharacterized protein	-3.62111	-3.65311	1.52482	5.3e-05	0.00111388
PNW80282	g6045	Predicted protein	-1.71015	-1.71029	7.47529	5.35e-05	0.00111837
PNW84146	g726	Carbonic anhydrase	-13.4748	-1.44269e+08	5.67727	5.63e-05	0.00116298
PNW84804	g1830	Ammonium transporter	-2.95202	-2.95807	3.17615	5.63e-05	0.00116298
	g3402	Uncharacterized protein	-2.78626	-2.8062	1.58971	6.04e-05	0.0012347
PNW73759	g8779	Uncharacterized protein	-1.60837	-1.60918	4.82295	6.22e-05	0.00126125
PNW71488	g10005	Uncharacterized protein	-2.5464	-2.56271	1.47115	6.41e-05	0.00128865
	g6383	Uncharacterized protein	-2.13071	-2.13485	3.17233	6.59e-05	0.00131308
PNW85019	g1982	Flagellar associated protein	-2.16479	-2.17224	2.34147	6.61e-05	0.0013159
PNW88514	g6031	Mitogen activated protein kinase kinase kinase 4	-3.99987	-4.08233	0.666509	6.81e-05	0.00134526
PNW85498	g1938	Uncharacterized protein	-1.50403	-1.50437	6.01567	6.88e-05	0.00135504
PNW84152	g2833	Envelope protein	-5.61816	-5.61921	8.28263	7.24e-05	0.00141673
PNW87372	g10441	Ribulose bisphosphate carboxylase small chain	-2.36103	-2.36103	12.7763	7.51e-05	0.00146147
PNW75567	g7947	Flavodoxin-like domain-containing protein	-2.23209	-2.23251	6.43932	7.57e-05	0.00146964
PNW84904	g1908	Uncharacterized protein	-2.85788	-2.87875	1.41531	7.72e-05	0.00149134
PNW80929	g4670	Predicted protein (Fragment)	-2.54254	-2.548	3.09383	7.73e-05	0.00149134
PNW76353	g8512	Uncharacterized protein	-1.77012	-1.77616	2.24838	7.73e-05	0.00149134
PNW83155	g3535	Anion transporter	-4.00544	-4.0056	9.44407	8.43e-05	0.00160971
PNW88376	g9135	Uncharacterized protein	-1.99731	-2.00427	2.04331	8.63e-05	0.00164548
PNW84526	g1553	Uncharacterized protein	-3.09322	-3.09369	7.03369	8.8e-05	0.00167162
PNW76554	g492	Rieske iron-sulfur subunit of the cytochrome b6f complex, chloroplast	-1.96324	-1.96327	10.1356	9.1e-05	0.00171873
PNW71349	g9885	Nucleoside diphosphate kinase	-1.42804	-1.42805	10.9012	9.24e-05	0.00173824
PNW86610	g1017	Rieske ferredoxin	-3.69571	-3.696	8.40675	9.34e-05	0.00175013
PNW77231	g6334	Uncharacterized protein	-1.58046	-1.58149	4.3995	9.46e-05	0.00176378
PNW75257	g6797	Predicted protein	-2.25406	-2.25433	7.13228	9.64e-05	0.00179304
PNW71360	g3212	Cytochrome c6	-1.54676	-1.54676	13.6018	0.000101059	0.00186139
PNW74524	g7601	Uncharacterized protein	-1.96173	-1.96582	3.02283	0.000104596	0.00191464
PNW77146	g6279	Inorganic pyrophosphatase	-1.90725	-1.90735	8.13434	0.000107569	0.00196009
PNW84865	g4736	Uncharacterized protein	-1.45717	-1.45737	6.57781	0.000108857	0.00198053
	g9394	Uncharacterized protein	-9.6017	-1.44269e+08	1.77763	0.000111749	0.00202137
PNW81422	g2296	Dopamine beta-monooxygenase-like protein	-2.58632	-2.58848	4.42559	0.000111678	0.00202137
PNW85218	g2142	Uncharacterized protein	-3.69866	-3.73988	1.34829	0.000122183	0.00218627
	g10720	HSA domain-containing protein	-2.11903	-2.12504	2.36698	0.000122808	0.00219087
PNW72964	g9407	TsaA-like domain-containing protein	-1.72357	-1.72485	4.31516	0.000124445	0.00221015
PNW73639	g9837	Uncharacterized protein	-3.10455	-3.13228	1.17326	0.000124773	0.00221268
PNW82314	g9687	SCP domain-containing protein	-3.89037	-3.89202	5.97483	0.000128928	0.00226491
PNW72981	g9438	Uncharacterized protein	-2.09734	-2.09738	9.7115	0.000128851	0.00226491
PNW73365	g9718	Predicted protein	-1.57367	-1.57442	4.80528	0.000129049	0.00226491
PNW77503	g6406	Uncharacterized protein	-2.17607	-2.17915	3.43105	0.000130684	0.00228018
PNW71445	g9121	DUF3707 domain-containing protein	-2.80577	-2.81479	2.37299	0.000133961	0.00232738
PNW75685	g8066	Predicted protein	-1.52102	-1.52147	5.63243	0.000133907	0.00232738
PNW73266	g5627	Uncharacterized protein	-1.65926	-1.65959	6.05464	0.000134685	0.00233291
PNW74812	g11087	Chlorophyll a-b binding protein, chloroplastic	-2.57729	-2.57731	11.5336	0.000138907	0.00239559
PNW88395	g395	Uncharacterized protein	-1.76736	-1.7677	6.29754	0.000139365	0.00240003
	g3022	Uncharacterized protein	-2.62988	-2.64345	1.93819	0.000139918	0.00240464
PNW88039	g8142	Predicted protein (Fragment)	-2.04437	-2.05307	1.99126	0.000143421	0.00245543
PNW85886	g4126	Predicted protein	-1.53644	-1.53716	4.86108	0.000153951	0.00261717
PNW80219	g10491	Ubiquitin	-2.07185	-2.07573	3.21308	0.000154194	0.00261757
PNW82314	g9689	SCP domain-containing protein	-4.85385	-4.85586	6.62994	0.00015682	0.00265576
PNW76202	g8480	Aldo_ket_red domain-containing protein	-2.89823	-2.95208	0.655029	0.00015689	0.00265576
PNW82305	g3591	Flagellar associated protein	-2.90836	-2.91931	2.42579	0.000158306	0.00267374
PNW74805	g7396	OEE2-like protein of thylakoid lumen	-1.61716	-1.61743	6.45544	0.000162287	0.00272828
PNW73548	g8703	C2 domain-containing protein	-2.11491	-2.11789	3.51002	0.000163286	0.00274068
PNW71781	g10327	SfsA domain-containing protein	-3.23029	-3.27321	1.10604	0.000164297	0.00275376
PNW76757	g6999	PseudoU_synth_2 domain-containing protein	-1.56045	-1.56177	4.05009	0.000169709	0.00282461
PNW76166	g10951	Uncharacterized protein	-2.38511	-2.41679	0.581961	0.000170096	0.00282711
PNW79261	g5421	Predicted protein	-1.47539	-1.47562	6.59558	0.00018108	0.00298508
PNW85174	g2106	Peptidyl-prolyl cis-trans isomerase, cyclophilin-type	-1.68456	-1.68924	2.5047	0.000181678	0.00298628
PNW84865	g4735	Uncharacterized protein	-3.99755	-4.06207	1.0246	0.000188809	0.00309071
PNW87557	g8713	Phosphoenolpyruvate carboxykinase, splice variant	-1.63466	-1.63531	5.09355	0.000191267	0.00312665
PNW79922	g7032	Predicted protein	-2.81808	-2.81815	9.58671	0.000198063	0.00322447
	g10521	Uncharacterized protein	-1.97152	-1.97328	4.03619	0.000211526	0.00342029
PNW70595	g9383	Predicted protein	-1.43432	-1.43493	5.11797	0.000214022	0.00345128
	g8731	Uncharacterized protein	-3.52495	-3.53804	2.84868	0.000216029	0.00347425
	g9393	Uncharacterized protein	-4.70283	-4.7429	2.12733	0.000220462	0.00353877
PNW87461	g1518	Phosphate transporter (Fragment)	-1.67082	-1.67087	8.71575	0.000226455	0.00361338
PNW88011	g9990	Uncharacterized protein	-2.90113	-2.92482	1.18073	0.000247257	0.0039131
PNW73284	g4819	Uncharacterized protein	-2.30926	-2.3096	6.835	0.000250094	0.00394229
PNW88628	g495	Cytochrome b5 heme-binding domain-containing protein	-1.40241	-1.4025	7.77274	0.000257497	0.00405362
PNW88900	g81	Subtilase-like serine protease	-3.23302	-3.23367	6.80513	0.000264189	0.00414256
PNW87991	g192	Flagellar associated coiled-coil protein (Fragment)	-3.98726	-4.01666	2.03398	0.000265074	0.00415097
PNW76422	g4297	Chlorophyll a-b binding protein, chloroplastic	-2.41742	-2.41745	11.0161	0.00028042	0.00438552
PNW78702	g8247	Predicted protein (Fragment)	-1.724	-1.72965	2.19218	0.000281886	0.00440267
PNW85365	g2244	Uncharacterized protein	-1.85091	-1.85605	2.51387	0.000294812	0.00458312
PNW87337	g1431	Uncharacterized protein	-2.2278	-2.22785	9.39814	0.000313579	0.00484685
PNW70907	g11413	Predicted protein	-2.07784	-2.0781	6.92449	0.000313224	0.00484685
PNW75513	g7959	Uncharacterized protein	-1.6225	-1.62526	2.99417	0.000320261	0.00493732
PNW71783	g10316	Glutathione S-transferase	-3.52677	-3.59732	0.495066	0.000328419	0.00503055
PNW88198	g4659	EF-hand domain-containing protein	-2.37148	-2.41028	0.544729	0.00033007	0.00504935
PNW69614	g9831	Uncharacterized protein (Fragment)	-1.28488	-1.28511	6.16315	0.000349246	0.00530864
PNW74640	g7272	Ribosomal protein L31	-1.50972	-1.50973	11.2195	0.000351352	0.00533384
PNW70738	g5680	Predicted protein	-2.43021	-2.45349	1.05719	0.000357391	0.00540486
PNW81523	g3283	S-adenosylmethionine synthase	-1.43147	-1.43148	10.2644	0.000361538	0.00545373
PNW71381	g9903	Amino_oxidase domain-containing protein	-1.48262	-1.48346	4.69	0.000362248	0.00545753
PNW75352	g6799	Predicted protein	-1.34481	-1.34508	6.01014	0.000374352	0.00561151
PNW71485	g10020	TPR_REGION domain-containing protein	-1.96913	-1.97455	2.44397	0.000375528	0.00562207
PNW71951	g10422	Uncharacterized protein	-1.49866	-1.49869	9.32206	0.00038126	0.00570073
	g7480	Uncharacterized protein	-3.02041	-3.06601	0.473762	0.000386241	0.00576797
PNW70554	g11267	Uncharacterized protein	-2.04397	-2.05336	1.88462	0.000393745	0.00586108
PNW81245	g4758	Uncharacterized protein	-2.11798	-2.12016	3.83259	0.000395509	0.00587691
	g5060	Photosystem II reaction center W protein	-1.75339	-1.75344	9.05162	0.000405048	0.00599804
PNW71464	g10010	Uncharacterized protein	-1.76743	-1.76871	4.3247	0.00040967	0.00604962
	g7297	Reverse transcriptase domain-containing protein	-2.15157	-2.17477	0.696826	0.000416176	0.00609283
PNW70449	g84	Chlorophyll a-b binding protein, chloroplastic	-2.07427	-2.07428	12.5669	0.000429269	0.00626144
PNW88461	g8984	Mitogen activated protein kinase kinase kinase 4	-5.2194	-5.73288	-0.328922	0.000430403	0.0062703
PNW70416	g11142	Uncharacterized protein	-2.04155	-2.04495	3.24514	0.000453855	0.00657179
PNW83588	g3021	Uncharacterized protein	-1.51646	-1.51687	5.72315	0.000455934	0.00659389
PNW72349	g10678	Uncharacterized protein	-2.48384	-2.48579	4.46155	0.000458303	0.00662011
PNW79072	g5972	Uncharacterized protein	-1.92923	-1.93408	2.69845	0.000469536	0.00674388
PNW85507	g2317	Peptidyl-prolyl cis-trans isomerase, cyclophilin-type	-1.92881	-1.92907	6.86882	0.000469701	0.00674388
	g7021	Uncharacterized protein	-1.73581	-1.73637	5.42389	0.000469226	0.00674388
PNW85418	g738	Inositol hexakisphosphate and diphosphoinositol-pentakisphosphate kinase (Fragment)	-2.15235	-2.15402	4.29603	0.000476082	0.00680272
PNW72165	g10610	Uncharacterized protein	-3.13321	-3.17279	1.00952	0.000479224	0.00683123
PNW81164	g4727	Chlorophyll a-b binding protein, chloroplastic	-2.16285	-2.16287	11.2285	0.000479077	0.00683123
PNW84142	g2830	LciD	-3.36007	-3.36032	8.20088	0.0004822	0.00685725
PNW69980	g11012	Uncharacterized protein	-2.63679	-2.66603	0.712504	0.000484829	0.00687823
PNW72305	g10904	Chlorophyll a-b binding protein, chloroplastic	-1.874	-1.874	12.4776	0.000489051	0.00692987
PNW77185	g6306	Chlorophyll a-b binding protein, chloroplastic	-2.18267	-2.18269	10.7635	0.000499046	0.00706311
PNW73356	g9709	Flagellar associated protein (Fragment)	-2.64345	-2.6727	0.981883	0.000502542	0.00710414
PNW79927	g6573	Oxygen evolving enhancer protein 3	-1.71739	-1.71741	10.5289	0.000534299	0.00750854
PNW77005	g2865	Uncharacterized protein	-1.55964	-1.55968	9.22818	0.000539225	0.00755993
PNW75868	g8104	Uncharacterized protein	-1.64479	-1.64503	6.70751	0.000565315	0.00786098
PNW84943	g6871	Photosystem I reaction center subunit VIII	-2.02913	-2.02916	10.1017	0.00057014	0.00791884
PNW84140	g2842	Elongation factor EF-3	-1.62227	-1.62227	13.6486	0.000572355	0.00794034
PNW81300	g4824	Uncharacterized protein	-1.64992	-1.65567	2.14658	0.000593099	0.00818999
PNW84101	g3833	ABC transporter domain-containing protein	-2.15862	-2.16284	3.07484	0.000599946	0.00826989
PNW81355	g372	Uncharacterized protein	-1.41659	-1.41745	4.56838	0.000617147	0.00847297
PNW72136	g2791	Uncharacterized protein	-5.38849	-5.90335	-0.221213	0.000635244	0.00869139
PNW85621	g2461	Predicted protein	-1.4934	-1.49449	4.29408	0.000644327	0.00880555
PNW86335	g958	PsaN	-2.58563	-2.58569	9.67426	0.000646593	0.0088163
PNW71543	g10029	Macro domain-containing protein	-2.12205	-2.1299	2.2434	0.000649541	0.00884108
PNW73250	g9641	Uncharacterized protein	-1.47123	-1.47202	4.69804	0.000649894	0.00884108
PNW85419	g2199	Sedoheptulose-1,7-bisphosphatase	-1.59609	-1.59611	9.93679	0.000667646	0.00901058
PNW76414	g6783	Chloroplast ATP synthase delta chain	-1.64934	-1.64936	10.3454	0.000675564	0.00909684
PNW74749	g7367	Predicted protein	-2.13442	-2.1398	2.71409	0.000697674	0.00934178
	g3346	Uncharacterized protein	-1.5767	-1.57766	4.50167	0.000714817	0.00954986
PNW73201	g9600	Uncharacterized protein	-1.60185	-1.60729	2.18596	0.000750194	0.00995782
PNW82639	g8682	ANK_REP_REGION domain-containing protein	-1.29129	-1.29172	5.32517	0.000751337	0.0099596
